# Supplementary material for: BubbleGUM: automatic extraction of phenotype molecular signatures and comprehensive visualization of multiple Gene Set Enrichment Analyses
Source: BMC Genomics. 2015 Oct 19;16:814. doi: 10.1186/s12864-015-2012-4 (PMC4617899; doi:10.1186/s12864-015-2012-4)
Supplement: Additional file 2: — List of the transcriptomic fingerprints for murine splenic immune cell types. (XLSX 317 kb) [file 12864_2015_2012_MOESM2_ESM.xlsx]

## Sheet: B_SIG_mean_2x
#Analysis Name:B_MeanTest_MeanRef_2.0
#GCT source file:/home/user/dataNormRMA_GSE9810.gct
#CLS source file:/home/user/dataNormRMA_GSE9810.cls
#Test classes:B
#Reference classes:CD11b_DC, CD8_T, CD8a_DC, NK, pDC
#Analysis Method:MeanTest_MeanRef
#Analysis Parameter:Minimal linear fold change = 2.0
#Analysis Parameter:Maximal FDR = 0.05
Name	Description
1415788_at	UBLCP1
1415789_a_at	UBLCP1
1415897_a_at	MGST1
1415915_at	DDX1
1415936_at	BCAR3
1415943_at	SDC1
1415944_at	SDC1
1415964_at	SCD1
1415965_at	SCD1
1416010_a_at	EHD1
1416011_x_at	EHD1
1416012_at	EHD1
1416077_at	ADM
1416268_at	ETS2
1416301_a_at	EBF1
1416302_at	EBF1
1416318_at	SERPINB1A
1416561_at	GAD1
1416617_at	ACSS1
1416630_at	ID3
1416767_a_at	SMIM14
1416808_at	NID1
1416890_at	WDR74
1416957_at	POU2AF1
1416958_at	NR1D2
1417066_at	ADCK3
1417110_at	MAN1A
1417230_at	RALGPS2
1417288_at	PLEKHA2
1417289_at	PLEKHA2
1417575_at	OTUB2
1417632_at	ATP6V0A1
1417640_at	CD79B
1417644_at	SSPN
1417731_at	PQBP1
1417781_at	CERS4
1417816_s_at	SERINC3
1418096_at	DOK3
1418181_at	PTP4A3
1418183_a_at	CYTH1
1418261_at	SYK
1418262_at	SYK
1418392_a_at	GBP3
1418503_at	HSPA9
1418504_at	HSPA9
1418516_at	MTF2
1418613_at	KCNJ1
1418762_at	CD55
1418780_at	CYP39A1
1418798_s_at	SRPK3
1418830_at	CD79A
1418972_at	BCL10
1418989_at	CTSE
1419120_at	LYL1
1419206_at	CD37
1419219_at	CYP4F18
1419307_at	TNFRSF13C
1419521_at	ZFP94
1419589_at	CD93
1419630_a_at	TRIM11
1419648_at	MYO1C
1419649_s_at	MYO1C
1419706_a_at	AKAP12
1419768_at	CD22
1419769_at	CD22
1419907_s_at	FCRLA
1419908_at	FCRLA
1420159_at	MYO1E
1420427_a_at	DHX32
1420614_at	DYNLT3
1420671_x_at	MS4A4C
1420912_at	AFF4
1420937_at	CPSF2
1420990_at	CHD1
1420994_at	B3GNT5
1421027_a_at	MEF2C
1421028_a_at	MEF2C
1421034_a_at	IL4RA
1421140_a_at	FOXP1
1421141_a_at	FOXP1
1421142_s_at	FOXP1
1421173_at	IRF4
1421213_at	EDARADD
1421478_a_at	ZFP318
1421479_at	ZFP318
1421550_a_at	TRIM34B
1421620_at	IL5RA
1421733_a_at	TPST1
1421765_at	PAX5
1421839_at	ABCA1
1421840_at	ABCA1
1421922_at	SH3BP5
1421923_at	SH3BP5
1421926_at	MAPK11
1421948_a_at	CEP89
1422003_at	CXCR5
1422120_at	EAF2
1422122_at	FCER2A
1422201_at	H2-OB
1422286_a_at	TGIF1
1422438_at	EPHX1
1422455_s_at	NSF
1422502_at	PARP1
1422503_s_at	PARP1
1422580_at	MYL4
1422628_at	FAM111A
1422661_at	LGALS8
1422662_at	LGALS8
1422755_at	BTK
1422775_at	BLK
1422879_at	SYPL
1422880_at	SYPL
1422881_s_at	SYPL
1422921_at	VPREB3
1422952_at	SAPCD1
1423088_at	TMOD3
1423089_at	TMOD3
1423226_at	MS4A1
1423298_at	ADD3
1423356_at	SNAP29
1423383_a_at	OSBPL9
1423432_at	PHIP
1423466_at	CCR7
1423543_at	SWAP70
1423619_at	RASD1
1423786_at	HMCES
1423814_at	DDX41
1423868_at	TXNRD3
1423870_at	AIDA
1423885_at	LAMC1
1423978_at	SBK1
1424032_at	HVCN1
1424143_a_at	CDT1
1424144_at	CDT1
1424256_at	RDH12
1424316_at	SLC25A19
1424317_at	SLC25A19
1424447_at	1700030K09RIK
1424470_a_at	RAPGEF3
1424556_at	PYCR1
1424672_at	DMXL1
1424683_at	FAM134B
1424826_s_at	MTSS1
1424850_at	MAP3K1
1424852_at	MEF2C
1424857_a_at	TRIM34A
1424931_s_at	IGL-V1
1424942_a_at	MYC
1424965_at	LPXN
1425062_at	FCRL1
1425063_at	FCRL1
1425186_at	LMBRD1
1425223_at	BIRC3
1425289_a_at	CR2
1425346_at	ZFP318
1425454_a_at	IL12A
1425532_a_at	BIN1
1425551_at	HIP1R
1425553_s_at	HIP1R
1425565_at	REST
1425577_at	ZMYM5
1425602_a_at	RABEP2
1425615_a_at	PCK2
1425736_at	CD37
1425738_at	IGKV3-12
1425797_a_at	SYK
1425802_a_at	FCRLA
1425871_a_at	IGKV12-46
1426112_a_at	CD72
1426161_at	---
1426200_at	---
1426201_at	GM1499
1426371_at	FAR1
1426397_at	TGFBR2
1426401_at	PPP3CA
1426533_at	NOL5A
1426576_at	SGMS1
1426655_a_at	FAM63A
1426656_at	FAM63A
1426658_x_at	PHGDH
1426701_at	FAM160A2
1426724_at	CNN3
1426787_at	SFI1
1426825_at	FMNL3
1426889_at	ZFP821
1426914_at	MARVELD2
1426958_at	RPS9
1427005_at	PLK2
1427050_at	TXNDC16
1427074_at	PCMTD2
1427292_at	IGL-V1
1427319_at	A230046K03RIK
1427322_at	BRWD1
1427329_a_at	IGHM
1427351_s_at	IGHM
1427455_x_at	IGKC
1427576_at	IGK-V28
1427577_x_at	IGK-V28
1427660_x_at	IGKC
1427713_x_at	POU2F2
1427757_at	IGK-V21
1427764_a_at	TCF3
1427837_at	IGKV15-103
1427855_at	---
1427857_x_at	GM459
1427859_at	---
1427860_at	IGKV6-15
1428070_at	SYVN1
1428071_at	GUCD1
1428141_at	GGA2
1428207_at	BCL7A
1428222_at	DCLK2
1428227_at	REST
1428243_at	1700021K19RIK
1428373_at	IHPK2
1428457_at	TTPAL
1428490_at	C1GALT1
1428509_at	MYO1E
1428651_at	KLHL24
1428681_at	GM608
1428691_at	CHD2
1428694_at	MIR17HG
1428719_at	IGLC2
1428720_s_at	IGLC2
1428789_at	RALGPS2
1428834_at	DUSP4
1428837_at	KLHL14
1428851_at	PXDC1
1428854_at	TMED8
1428919_at	FGFR1OP
1428985_at	INTS12
1429004_at	PHIP
1429110_a_at	NSUN4
1429384_at	CSNK1G3
1429387_at	GRAP
1429396_at	ATG16L2
1429413_at	CPM
1429514_at	PPAP2B
1429606_at	4930527B16RIK
1429612_at	EML4
1429683_at	TTPAL
1429684_at	TTPAL
1429889_at	FAIM3
1430143_at	4930426D05RIK
1430479_at	2010007H06RIK
1430523_s_at	IGLV1
1430558_at	ZFP318
1430665_at	5730480H06RIK
1430986_at	FARSB
1431704_a_at	RALGPS2
1431705_a_at	MCOLN2
1431772_a_at	ITSN2
1431792_a_at	STK11IP
1431825_at	SRPK3
1432466_a_at	APOE
1432488_a_at	SF3A3
1432624_at	5830487K18RIK
1432978_at	9030607L02RIK
1433133_at	EDARADD
1433451_at	CDK5R1
1433455_at	SH2B3
1433527_at	IREB2
1433542_at	INPP5F
1433557_at	CBX7
1433564_at	DGKD
1433720_s_at	CHCHD10
1433820_a_at	TMEM198B
1434002_at	CHES1
1434034_at	CERK
1434036_at	MTSS1
1434062_at	RABGAP1L
1434225_at	SWAP70
1434260_at	FCHSD2
1434278_at	MTM1
1434333_a_at	PRKD2
1434334_at	PRKD2
1434394_at	N4BP2
1434463_at	BFSP2
1434552_at	WDR77
1434649_at	CCM2
1434714_at	ERO1LB
1434770_at	IQCB1
1434813_x_at	WARS
1435004_at	PANK4
1435040_at	IRAK3
1435127_a_at	OSGEPL1
1435221_at	FOXP1
1435260_at	AKT3
1435330_at	PYHIN1
1435351_at	BEND5
1435368_a_at	PARP1
1435409_at	TMEM26
1435454_a_at	HELZ2
1435464_at	SMIM14
1435476_a_at	FCGR2B
1435477_s_at	FCGR2B
1435540_at	IRGQ
1435584_at	A630033H20RIK
1435672_at	3830612M24
1435679_at	OPTN
1435786_at	KLHL12
1435812_at	UNC50
1435829_at	ZMAT1
1436032_at	---
1436177_at	PLEKHA2
1436256_at	GRPEL2
1436317_at	PGAP1
1436384_at	RPS10
1436515_at	BACH2
1436589_x_at	PRKD2
1436614_at	AI843639
1436759_x_at	CNN3
1436811_at	KCTD3
1436836_x_at	CNN3
1436919_at	TRP53I11
1436989_s_at	SLC12A6
1436990_s_at	CHCHD10
1436993_x_at	PFN2
1437041_at	SFRS18
1437046_x_at	FAM63A
1437067_at	PHTF2
1437265_at	5330438D12RIK
1437279_x_at	SDC1
1437314_a_at	TRMT1
1437395_at	ZCCHC11
1437410_at	ALDH2
1437421_at	6330509M05RIK
1437522_x_at	GGH
1437621_x_at	PHGDH
1437637_at	PHTF2
1437667_a_at	BACH2
1437800_at	EDARADD
1437832_x_at	WARS
1437861_s_at	PRKCE
1437900_at	4930523C07RIK
1438018_at	HOOK1
1438061_at	4930523C07RIK
1438089_a_at	BCLAF1
1438195_at	GPD1L
1438196_at	GPD1L
1438233_at	FAM178A
1438255_at	FOXN3
1438321_x_at	FAM63A
1438354_x_at	CNN3
1438404_at	RNF144A
1438658_a_at	S1PR3
1438681_at	ALKBH1
1438714_at	ZFP207
1438853_x_at	DDX54
1439141_at	GPR18
1439450_x_at	A230046K03RIK
1439468_at	BACH2
1439773_at	LY6E
1439789_at	EBF1
1439804_at	2310015A10RIK
1439820_at	EBF1
1439946_at	MEF2C
1440162_x_at	EDARADD
1440214_at	A630001G21RIK
1440217_at	FAM169B
1440494_at	MIF4GD
1440795_x_at	RABEP2
1440809_at	SWAP70
1440816_x_at	DDX1
1440837_at	H2-OB
1440845_at	E030031F02RIK
1440900_at	GPR174
1440938_at	TREML2
1441093_at	GM15848
1441126_at	FARSLB
1441627_at	EBF1
1441886_at	4930532D21RIK
1441977_at	9630023C09RIK
1442007_at	ZMYM5
1442023_at	A530030E21RIK
1442079_at	SGMS1
1442087_at	H3F3A
1442098_at	AU022434
1442118_at	---
1442219_at	MS4A4B
1442254_at	DGKD
1442263_at	RGS13
1442266_at	AI662175
1442408_at	SULF2
1442514_a_at	SERINC4
1442646_at	BANK1
1442761_at	TPD52L2
1442916_at	4931420C21RIK
1443258_at	FOXP1
1443573_at	PARP1
1443609_s_at	SYVN1
1443906_at	CD55
1443969_at	IRS2
1444100_at	PDPN
1444120_at	BIN1
1444164_at	FKBP3
1444177_at	---
1444260_at	---
1444268_at	BC004004
1444318_at	CHCHD7
1444375_at	---
1444449_at	USP18
1444962_at	LOC665317
1445222_at	CD22
1445460_at	---
1445489_at	TTPAL
1445716_at	---
1445843_at	CHD2
1446396_at	ANGPTL1
1446484_at	MEF2C
1446669_at	EBF1
1446748_at	2010007H06RIK
1447590_at	---
1447774_x_at	5730469M10RIK
1447806_s_at	SRPK3
1447918_x_at	IGLC2
1447962_at	---
1448014_s_at	USP24
1448111_at	CTPS2
1448175_at	EHD1
1448293_at	EBF1
1448301_s_at	SERPINB1A
1448612_at	SFN
1448623_at	TMEM123
1448657_a_at	DNAJB2
1448710_at	CXCR4
1448861_at	MIR3473C
1448862_at	ICAM2
1448908_at	PPAP2B
1449278_at	EIF2AK3
1449283_a_at	MAPK12
1449465_at	RELN
1449490_at	MBD4
1449519_at	GADD45A
1449550_at	MYO1C
1449551_at	MYO1C
1449591_at	CASP4
1449838_at	CRISP3
1449878_a_at	SLC12A6
1449928_at	DYNLT3
1449929_at	DYNLT3
1449937_at	ENDOU
1449938_at	ENDOU
1449944_a_at	SEC61A2
1449948_at	ERO1LB
1450031_at	AFF4
1450072_at	ASH1L
1450291_s_at	MS4A4C
1450355_a_at	CAPG
1450357_a_at	CCR6
1450476_at	CNR2
1450505_a_at	FAM134B
1450570_a_at	CD19
1450644_at	ZFP36L1
1450675_at	SMAP2
1450850_at	EZR
1450912_at	MS4A1
1450932_s_at	DOCK9
1450936_a_at	DNASE1L2
1450964_a_at	OSBPL9
1450997_at	STK17B
1451106_at	TUT1
1451190_a_at	SBK1
1451249_at	TRMT1
1451253_at	PXK
1451296_x_at	PABPC4
1451459_at	AHCTF1
1451506_at	MEF2C
1451507_at	MEF2C
1451523_a_at	MIF4GD
1451601_a_at	SPNS2
1451622_at	LMBRD1
1451713_a_at	FCER2A
1451951_at	IGKV14-111
1451962_at	LOC213481
1451965_at	---
1452056_s_at	PPP3CA
1452099_at	DIEXF
1452252_at	UTP20
1452307_at	CABLES2
1452319_at	ZFP82
1452417_x_at	IGKC
1452463_x_at	IGKC
1452535_at	IGHV2-5
1452536_s_at	IGK-V1
1452557_a_at	---
1452620_at	PCK2
1452687_at	DUS2L
1452716_at	FAM213A
1452729_at	DPM3
1452771_s_at	ACSL3
1452789_at	SNN
1452815_at	P2RY10
1452871_at	NEIL1
1452878_at	PRKCE
1452884_at	SCAF11
1452885_at	SCAF11
1452946_a_at	RFTN2
1452994_at	PIP5K3
1452997_at	6820431F20RIK
1453009_at	CPM
1453147_at	POLR3E
1453160_at	MED13
1453261_at	2610035D17RIK
1453365_at	RABGAP1L
1453378_at	IKZF3
1454401_at	5730488B01RIK
1454617_at	ARRDC3
1454667_at	SNX8
1454714_x_at	PHGDH
1454746_at	PLEKHM1
1454775_at	HDAC10
1454897_at	6330509M05RIK
1454947_a_at	UBLCP1
1454991_at	SLC7A1
1455020_at	SNX25
1455080_at	PPP1R16B
1455134_at	TMEM245
1455137_at	RAPGEF5
1455195_at	RPS24
1455210_at	ZHX2
1455242_at	FOXP1
1455332_x_at	FCGR2B
1455340_at	DENND5B
1455403_at	MANEA
1455434_a_at	KTN1
1455436_at	DIRAS2
1455530_at	IGH-1A
1455570_x_at	CNN3
1455581_x_at	9530028C05
1455682_at	ABL2
1455700_at	MTERFD3
1455736_at	MYBPC2
1455840_at	RAPGEF5
1455872_at	FAM167A
1456046_at	CD93
1456055_x_at	POLD1
1456274_at	C230071H18RIK
1456328_at	BANK1
1456351_at	BRD8
1456380_x_at	CNN3
1456398_at	TUG1
1456422_at	DENND5B
1456471_x_at	PHGDH
1456479_at	SNX30
1456542_s_at	QRSL1
1456584_x_at	PHGDH
1456595_x_at	GH
1456615_a_at	BPTF
1457039_at	CECR2
1457075_at	A830031M15RIK
1457728_at	FAM129C
1457943_at	1700011J10RIK
1457955_at	GGA2
1457968_at	TMEM23
1458133_at	FOXP1
1458633_at	---
1458978_at	GM19980
1459202_at	---
1459256_at	NRP2
1459348_at	EBF1
1459457_at	CAMK2D
1459564_at	C87580
1459731_at	---
1459823_at	EHD2
1459854_s_at	DYNLT3
1459916_at	PAX5
1459950_at	DCAMKL2
1460204_at	TEC
1460224_at	SNX2
1460242_at	CD55
1460345_at	AIDA
1460352_s_at	PIK3R4
1460396_at	DDX54
1460423_x_at	IGKV1-110
1460579_at	DNPEP
1460603_at	SAMD9L
1460613_x_at	GH
1460673_at	FPGS
1415790_at	UBLCP1
1419560_at	LIPC
1420039_s_at	CBX7
1421287_a_at	PECAM1
1421653_a_at	IGHA
1428231_at	CPSF6
1428947_at	MZB1
1429144_at	GPCPD1
1436068_at	ZBTB10
1436337_at	TMEM243
1437719_x_at	A230046K03RIK
1438725_at	MED13
1444983_at	4933437K13RIK
1446284_at	MTSS1
1450136_at	CD38
1452268_at	FAM76B
1453547_at	1810046K07RIK
1458551_at	MEF2C

## Sheet: B_SIG_minPair_mean_2x
#Analysis Name:B_Minimal_pairwise_Mean_2.0
#GCT source file:/home/user/dataNormRMA_GSE9810.gct
#CLS source file:/home/user/dataNormRMA_GSE9810.cls
#Test classes:B
#Reference classes:CD11b_DC, CD8_T, CD8a_DC, NK, pDC
#Analysis Method:Minimal_pairwise_Mean
#Analysis Parameter:Minimal linear fold change = 2.0
#Analysis Parameter:Maximal FDR = 0.05
Name	Description
1415788_at	UBLCP1
1415897_a_at	MGST1
1415936_at	BCAR3
1415964_at	SCD1
1415965_at	SCD1
1416010_a_at	EHD1
1416011_x_at	EHD1
1416268_at	ETS2
1416301_a_at	EBF1
1416302_at	EBF1
1416318_at	SERPINB1A
1416561_at	GAD1
1416617_at	ACSS1
1416630_at	ID3
1416808_at	NID1
1416957_at	POU2AF1
1417066_at	ADCK3
1417230_at	RALGPS2
1417288_at	PLEKHA2
1417289_at	PLEKHA2
1417632_at	ATP6V0A1
1417640_at	CD79B
1417644_at	SSPN
1418096_at	DOK3
1418181_at	PTP4A3
1418392_a_at	GBP3
1418613_at	KCNJ1
1418762_at	CD55
1418780_at	CYP39A1
1418798_s_at	SRPK3
1418830_at	CD79A
1419307_at	TNFRSF13C
1419589_at	CD93
1419706_a_at	AKAP12
1419907_s_at	FCRLA
1419908_at	FCRLA
1420159_at	MYO1E
1420912_at	AFF4
1420994_at	B3GNT5
1421027_a_at	MEF2C
1421028_a_at	MEF2C
1421034_a_at	IL4RA
1421140_a_at	FOXP1
1421173_at	IRF4
1421213_at	EDARADD
1421478_a_at	ZFP318
1421479_at	ZFP318
1421550_a_at	TRIM34B
1421620_at	IL5RA
1421765_at	PAX5
1421840_at	ABCA1
1421922_at	SH3BP5
1421923_at	SH3BP5
1421948_a_at	CEP89
1422003_at	CXCR5
1422120_at	EAF2
1422122_at	FCER2A
1422201_at	H2-OB
1422286_a_at	TGIF1
1422438_at	EPHX1
1422502_at	PARP1
1422503_s_at	PARP1
1422580_at	MYL4
1422775_at	BLK
1422921_at	VPREB3
1423226_at	MS4A1
1423383_a_at	OSBPL9
1423543_at	SWAP70
1423619_at	RASD1
1423814_at	DDX41
1423868_at	TXNRD3
1423870_at	AIDA
1423978_at	SBK1
1424256_at	RDH12
1424317_at	SLC25A19
1424447_at	1700030K09RIK
1424470_a_at	RAPGEF3
1424556_at	PYCR1
1424826_s_at	MTSS1
1424857_a_at	TRIM34A
1424931_s_at	IGL-V1
1425062_at	FCRL1
1425186_at	LMBRD1
1425223_at	BIRC3
1425289_a_at	CR2
1425346_at	ZFP318
1425454_a_at	IL12A
1425551_at	HIP1R
1425602_a_at	RABEP2
1425615_a_at	PCK2
1425736_at	CD37
1425738_at	IGKV3-12
1425802_a_at	FCRLA
1425871_a_at	IGKV12-46
1426112_a_at	CD72
1426161_at	---
1426200_at	---
1426201_at	GM1499
1426655_a_at	FAM63A
1426658_x_at	PHGDH
1426724_at	CNN3
1426889_at	ZFP821
1427005_at	PLK2
1427292_at	IGL-V1
1427329_a_at	IGHM
1427455_x_at	IGKC
1427503_at	IGHG3
1427576_at	IGK-V28
1427577_x_at	IGK-V28
1427660_x_at	IGKC
1427757_at	IGK-V21
1427764_a_at	TCF3
1427837_at	IGKV15-103
1427855_at	---
1427857_x_at	GM459
1427859_at	---
1427860_at	IGKV6-15
1428070_at	SYVN1
1428071_at	GUCD1
1428141_at	GGA2
1428373_at	IHPK2
1428457_at	TTPAL
1428509_at	MYO1E
1428651_at	KLHL24
1428719_at	IGLC2
1428789_at	RALGPS2
1428834_at	DUSP4
1428837_at	KLHL14
1428851_at	PXDC1
1429387_at	GRAP
1429413_at	CPM
1429514_at	PPAP2B
1429606_at	4930527B16RIK
1429683_at	TTPAL
1429684_at	TTPAL
1429889_at	FAIM3
1430143_at	4930426D05RIK
1430479_at	2010007H06RIK
1430523_s_at	IGLV1
1430558_at	ZFP318
1430665_at	5730480H06RIK
1430986_at	FARSB
1431704_a_at	RALGPS2
1431705_a_at	MCOLN2
1431825_at	SRPK3
1432978_at	9030607L02RIK
1433133_at	EDARADD
1433564_at	DGKD
1433720_s_at	CHCHD10
1434036_at	MTSS1
1434225_at	SWAP70
1434394_at	N4BP2
1435040_at	IRAK3
1435221_at	FOXP1
1435330_at	PYHIN1
1435351_at	BEND5
1435368_a_at	PARP1
1435409_at	TMEM26
1435454_a_at	HELZ2
1435476_a_at	FCGR2B
1435672_at	3830612M24
1436317_at	PGAP1
1436759_x_at	CNN3
1436811_at	KCTD3
1436836_x_at	CNN3
1436989_s_at	SLC12A6
1436990_s_at	CHCHD10
1437067_at	PHTF2
1437265_at	5330438D12RIK
1437395_at	ZCCHC11
1437410_at	ALDH2
1437800_at	EDARADD
1437861_s_at	PRKCE
1438061_at	4930523C07RIK
1438196_at	GPD1L
1438354_x_at	CNN3
1438658_a_at	S1PR3
1439773_at	LY6E
1439789_at	EBF1
1439820_at	EBF1
1439946_at	MEF2C
1440162_x_at	EDARADD
1440214_at	A630001G21RIK
1440494_at	MIF4GD
1440809_at	SWAP70
1440845_at	E030031F02RIK
1440938_at	TREML2
1441093_at	GM15848
1441627_at	EBF1
1441886_at	4930532D21RIK
1441977_at	9630023C09RIK
1442023_at	A530030E21RIK
1442118_at	---
1442219_at	MS4A4B
1442254_at	DGKD
1442266_at	AI662175
1442514_a_at	SERINC4
1442646_at	BANK1
1442916_at	4931420C21RIK
1443573_at	PARP1
1443609_s_at	SYVN1
1443906_at	CD55
1444120_at	BIN1
1444268_at	BC004004
1444318_at	CHCHD7
1445460_at	---
1445716_at	---
1446396_at	ANGPTL1
1446669_at	EBF1
1446748_at	2010007H06RIK
1447806_s_at	SRPK3
1447918_x_at	IGLC2
1448293_at	EBF1
1448301_s_at	SERPINB1A
1448710_at	CXCR4
1448861_at	MIR3473C
1448908_at	PPAP2B
1449283_a_at	MAPK12
1449465_at	RELN
1449490_at	MBD4
1449519_at	GADD45A
1449550_at	MYO1C
1449551_at	MYO1C
1449838_at	CRISP3
1449878_a_at	SLC12A6
1449937_at	ENDOU
1449938_at	ENDOU
1449948_at	ERO1LB
1450031_at	AFF4
1450357_a_at	CCR6
1450505_a_at	FAM134B
1450570_a_at	CD19
1450912_at	MS4A1
1450964_a_at	OSBPL9
1451253_at	PXK
1451506_at	MEF2C
1451523_a_at	MIF4GD
1451601_a_at	SPNS2
1451622_at	LMBRD1
1451713_a_at	FCER2A
1451951_at	IGKV14-111
1451962_at	LOC213481
1451965_at	---
1452307_at	CABLES2
1452417_x_at	IGKC
1452463_x_at	IGKC
1452535_at	IGHV2-5
1452536_s_at	IGK-V1
1452620_at	PCK2
1452716_at	FAM213A
1452771_s_at	ACSL3
1452789_at	SNN
1452815_at	P2RY10
1452878_at	PRKCE
1452884_at	SCAF11
1452885_at	SCAF11
1452994_at	PIP5K3
1453160_at	MED13
1454401_at	5730488B01RIK
1454667_at	SNX8
1454714_x_at	PHGDH
1454947_a_at	UBLCP1
1455080_at	PPP1R16B
1455137_at	RAPGEF5
1455340_at	DENND5B
1455436_at	DIRAS2
1455530_at	IGH-1A
1455570_x_at	CNN3
1455581_x_at	9530028C05
1455736_at	MYBPC2
1455840_at	RAPGEF5
1455872_at	FAM167A
1456046_at	CD93
1456274_at	C230071H18RIK
1456328_at	BANK1
1456380_x_at	CNN3
1456471_x_at	PHGDH
1456479_at	SNX30
1456595_x_at	GH
1457039_at	CECR2
1457955_at	GGA2
1458633_at	---
1458978_at	GM19980
1459202_at	---
1459256_at	NRP2
1459348_at	EBF1
1459564_at	C87580
1459916_at	PAX5
1460204_at	TEC
1460224_at	SNX2
1460242_at	CD55
1460345_at	AIDA
1460352_s_at	PIK3R4
1460423_x_at	IGKV1-110
1460613_x_at	GH
1415694_at	WARS
1419649_s_at	MYO1C
1423089_at	TMOD3
1424852_at	MEF2C
1434463_at	BFSP2
1444100_at	PDPN
1445375_at	ITSN2
1448175_at	EHD1
1448612_at	SFN
1452871_at	NEIL1
1453009_at	CPM
1453147_at	POLR3E
1454991_at	SLC7A1
1415944_at	SDC1
1421839_at	ABCA1
1424316_at	SLC25A19
1428949_at	XPOT
1437041_at	SFRS18
1444177_at	---
1460673_at	FPGS
1419120_at	LYL1
1432624_at	5830487K18RIK
1450072_at	ASH1L

## Sheet: B_SIG_minmax_1.5x
#Analysis Name:B_MinTest_MaxRef_1.5
#GCT source file:/home/user/dataNormRMA_GSE9810.gct
#CLS source file:/home/user/dataNormRMA_GSE9810.cls
#Test classes:B
#Reference classes:CD11b_DC, CD8_T, CD8a_DC, NK, pDC
#Analysis Method:MinTest_MaxRef
#Analysis Parameter:Minimal linear fold change = 1.5
Name	Description
1415788_at	UBLCP1
1415789_a_at	UBLCP1
1415897_a_at	MGST1
1415936_at	BCAR3
1415964_at	SCD1
1415965_at	SCD1
1416010_a_at	EHD1
1416011_x_at	EHD1
1416268_at	ETS2
1416301_a_at	EBF1
1416302_at	EBF1
1416318_at	SERPINB1A
1416561_at	GAD1
1416617_at	ACSS1
1416630_at	ID3
1416808_at	NID1
1416957_at	POU2AF1
1417066_at	ADCK3
1417230_at	RALGPS2
1417288_at	PLEKHA2
1417289_at	PLEKHA2
1417640_at	CD79B
1418096_at	DOK3
1418181_at	PTP4A3
1418262_at	SYK
1418613_at	KCNJ1
1418762_at	CD55
1418780_at	CYP39A1
1418798_s_at	SRPK3
1418830_at	CD79A
1419120_at	LYL1
1419307_at	TNFRSF13C
1419589_at	CD93
1419649_s_at	MYO1C
1419706_a_at	AKAP12
1419907_s_at	FCRLA
1419908_at	FCRLA
1420159_at	MYO1E
1420994_at	B3GNT5
1421027_a_at	MEF2C
1421028_a_at	MEF2C
1421034_a_at	IL4RA
1421140_a_at	FOXP1
1421173_at	IRF4
1421213_at	EDARADD
1421478_a_at	ZFP318
1421479_at	ZFP318
1421550_a_at	TRIM34B
1421620_at	IL5RA
1421765_at	PAX5
1421840_at	ABCA1
1421922_at	SH3BP5
1421923_at	SH3BP5
1421926_at	MAPK11
1421948_a_at	CEP89
1422003_at	CXCR5
1422120_at	EAF2
1422122_at	FCER2A
1422201_at	H2-OB
1422286_a_at	TGIF1
1422438_at	EPHX1
1422502_at	PARP1
1422503_s_at	PARP1
1422580_at	MYL4
1422662_at	LGALS8
1422755_at	BTK
1422775_at	BLK
1422921_at	VPREB3
1423088_at	TMOD3
1423226_at	MS4A1
1423383_a_at	OSBPL9
1423543_at	SWAP70
1423814_at	DDX41
1423870_at	AIDA
1423978_at	SBK1
1424256_at	RDH12
1424317_at	SLC25A19
1424826_s_at	MTSS1
1424852_at	MEF2C
1424931_s_at	IGL-V1
1425062_at	FCRL1
1425186_at	LMBRD1
1425289_a_at	CR2
1425346_at	ZFP318
1425454_a_at	IL12A
1425532_a_at	BIN1
1425551_at	HIP1R
1425602_a_at	RABEP2
1425615_a_at	PCK2
1425736_at	CD37
1425738_at	IGKV3-12
1425802_a_at	FCRLA
1425871_a_at	IGKV12-46
1426112_a_at	CD72
1426201_at	GM1499
1426401_at	PPP3CA
1426655_a_at	FAM63A
1426724_at	CNN3
1426889_at	ZFP821
1427005_at	PLK2
1427329_a_at	IGHM
1427455_x_at	IGKC
1427577_x_at	IGK-V28
1427660_x_at	IGKC
1427764_a_at	TCF3
1427837_at	IGKV15-103
1427855_at	---
1427859_at	---
1427860_at	IGKV6-15
1428070_at	SYVN1
1428071_at	GUCD1
1428141_at	GGA2
1428457_at	TTPAL
1428509_at	MYO1E
1428651_at	KLHL24
1428719_at	IGLC2
1428789_at	RALGPS2
1428834_at	DUSP4
1428837_at	KLHL14
1428851_at	PXDC1
1428854_at	TMED8
1429387_at	GRAP
1429413_at	CPM
1429606_at	4930527B16RIK
1429683_at	TTPAL
1429684_at	TTPAL
1429889_at	FAIM3
1430143_at	4930426D05RIK
1430479_at	2010007H06RIK
1430523_s_at	IGLV1
1430558_at	ZFP318
1430986_at	FARSB
1431704_a_at	RALGPS2
1431705_a_at	MCOLN2
1431825_at	SRPK3
1433133_at	EDARADD
1433455_at	SH2B3
1433564_at	DGKD
1433720_s_at	CHCHD10
1434036_at	MTSS1
1434225_at	SWAP70
1434394_at	N4BP2
1434714_at	ERO1LB
1435004_at	PANK4
1435040_at	IRAK3
1435221_at	FOXP1
1435351_at	BEND5
1435368_a_at	PARP1
1435409_at	TMEM26
1435476_a_at	FCGR2B
1435672_at	3830612M24
1436317_at	PGAP1
1436759_x_at	CNN3
1436811_at	KCTD3
1436836_x_at	CNN3
1436989_s_at	SLC12A6
1436990_s_at	CHCHD10
1437067_at	PHTF2
1437395_at	ZCCHC11
1437410_at	ALDH2
1437421_at	6330509M05RIK
1437800_at	EDARADD
1438061_at	4930523C07RIK
1438195_at	GPD1L
1438354_x_at	CNN3
1438658_a_at	S1PR3
1438853_x_at	DDX54
1439773_at	LY6E
1439789_at	EBF1
1439820_at	EBF1
1439946_at	MEF2C
1440162_x_at	EDARADD
1440214_at	A630001G21RIK
1440494_at	MIF4GD
1440809_at	SWAP70
1440837_at	H2-OB
1440845_at	E030031F02RIK
1440938_at	TREML2
1441093_at	GM15848
1441627_at	EBF1
1441977_at	9630023C09RIK
1442023_at	A530030E21RIK
1442219_at	MS4A4B
1442266_at	AI662175
1442514_a_at	SERINC4
1442646_at	BANK1
1442916_at	4931420C21RIK
1443609_s_at	SYVN1
1443906_at	CD55
1444177_at	---
1444318_at	CHCHD7
1445460_at	---
1446396_at	ANGPTL1
1446669_at	EBF1
1446748_at	2010007H06RIK
1447806_s_at	SRPK3
1447918_x_at	IGLC2
1448175_at	EHD1
1448293_at	EBF1
1448301_s_at	SERPINB1A
1448710_at	CXCR4
1448861_at	MIR3473C
1448908_at	PPAP2B
1449465_at	RELN
1449519_at	GADD45A
1449550_at	MYO1C
1449551_at	MYO1C
1449878_a_at	SLC12A6
1449948_at	ERO1LB
1450357_a_at	CCR6
1450570_a_at	CD19
1450912_at	MS4A1
1450964_a_at	OSBPL9
1451253_at	PXK
1451523_a_at	MIF4GD
1451601_a_at	SPNS2
1451622_at	LMBRD1
1451713_a_at	FCER2A
1451951_at	IGKV14-111
1451965_at	---
1452307_at	CABLES2
1452417_x_at	IGKC
1452463_x_at	IGKC
1452620_at	PCK2
1452716_at	FAM213A
1452771_s_at	ACSL3
1452789_at	SNN
1452878_at	PRKCE
1452885_at	SCAF11
1452994_at	PIP5K3
1452997_at	6820431F20RIK
1454401_at	5730488B01RIK
1454667_at	SNX8
1454714_x_at	PHGDH
1454947_a_at	UBLCP1
1455080_at	PPP1R16B
1455137_at	RAPGEF5
1455340_at	DENND5B
1455436_at	DIRAS2
1455530_at	IGH-1A
1455570_x_at	CNN3
1455736_at	MYBPC2
1455840_at	RAPGEF5
1455872_at	FAM167A
1456046_at	CD93
1456274_at	C230071H18RIK
1456328_at	BANK1
1456380_x_at	CNN3
1456471_x_at	PHGDH
1456479_at	SNX30
1456595_x_at	GH
1457039_at	CECR2
1457955_at	GGA2
1458633_at	---
1458978_at	GM19980
1459202_at	---
1459348_at	EBF1
1459564_at	C87580
1459916_at	PAX5
1460204_at	TEC
1460224_at	SNX2
1460242_at	CD55
1460396_at	DDX54
1460423_x_at	IGKV1-110
1460613_x_at	GH

## Sheet: CD8_T_SIG_mean_2x
#Analysis Name:CD8_T_MeanTest_MeanRef_2.0
#GCT source file:/home/user/dataNormRMA_GSE9810.gct
#CLS source file:/home/user/dataNormRMA_GSE9810.cls
#Test classes:CD8_T
#Reference classes:B, CD11b_DC, CD8a_DC, NK, pDC
#Analysis Method:MeanTest_MeanRef
#Analysis Parameter:Minimal linear fold change = 2.0
#Analysis Parameter:Maximal FDR = 0.05
Name	Description
1415773_at	NCL
1415802_at	SLC16A1
1415829_at	LBR
1415857_at	EMB
1415895_at	SNRPN
1416007_at	SATB1
1416008_at	SATB1
1416026_a_at	RPL12
1416041_at	SGK1
1416065_a_at	ANKRD10
1416086_at	TPST2
1416107_at	NSG2
1416122_at	CCND2
1416124_at	CCND2
1416131_s_at	EFR3A
1416263_at	ABCB9
1416264_at	ABCB9
1416484_at	TTC3
1416498_at	PPIC
1416619_at	4632428N05RIK
1416645_a_at	AFP
1416646_at	AFP
1416799_at	TRPM7
1416858_a_at	FKBP3
1416860_s_at	ING1
1416910_at	DNAJC15
1417090_at	RCN1
1417126_a_at	RPL22L1
1417141_at	IGTP
1417171_at	ITK
1417202_s_at	UBA3
1417216_at	PIM2
1417235_at	EHD3
1417236_at	EHD3
1417292_at	IFI47
1417371_at	PELI1
1417372_a_at	PELI1
1417440_at	ARID1A
1417597_at	CD28
1417813_at	IKBKE
1417840_at	CEP19
1418003_at	RGCC
1418201_at	PLEKHG2
1418257_at	SLC12A7
1418353_at	CD5
1418359_at	WBSCR27
1418428_at	KIF5B
1418429_at	KIF5B
1418497_at	FGF13
1418578_at	DGKA
1418612_at	SLFN1
1418633_at	NOTCH1
1418744_s_at	TESC
1418751_at	SIT1
1418820_s_at	ZCCHC10
1418826_at	MS4A6B
1418925_at	CELSR1
1418960_at	PHF20L1
1418983_at	INADL
1418990_at	MS4A4D
1419033_at	2610018G03RIK
1419112_at	NLK
1419165_at	ZFP260
1419178_at	CD3G
1419180_at	BCL9L
1419222_at	TBXA2R
1419368_a_at	RNF138
1419369_at	RNF138
1419401_at	ASB13
1419497_at	CDKN1B
1419574_at	ZFP292
1419598_at	MS4A6D
1419599_s_at	MS4A6D
1419687_at	MACROD1
1419722_at	KLK8
1419757_at	PITPNM2
1419810_x_at	ARHGAP9
1419836_at	---
1420170_at	MYH9
1420304_x_at	---
1420357_s_at	XLR3C
1420388_at	PRSS12
1420659_at	SLAMF6
1420685_at	GRAP2
1420700_s_at	FOLR4
1420725_at	TMLHE
1420726_x_at	TMLHE
1420735_at	GABRR2
1420794_at	ART2B
1420812_at	HDAC7
1420813_at	HDAC7
1420821_at	SGPP1
1420954_a_at	ADD1
1421021_at	AEBP2
1421022_x_at	ACYP1
1421038_a_at	KCNN4
1421139_a_at	ZFP386
1421205_at	ATM
1421233_at	PKNOX1
1421299_a_at	LEF1
1421546_a_at	RACGAP1
1421560_at	SNAI3
1421604_a_at	KLF3
1421930_at	ICOS
1421931_at	ICOS
1421992_a_at	IGFBP4
1422079_at	PRKCH
1422105_at	CD3E
1422231_a_at	TNFRSF25
1422272_at	PHXR4
1422487_at	SMAD4
1422785_at	RASA2
1422812_at	CXCR6
1422828_at	CD3D
1422910_s_at	SMC6
1422974_at	NT5E
1422982_at	AR
1423039_a_at	BZW1
1423094_at	CRBN
1423095_s_at	CRBN
1423126_at	ATP1B3
1423131_at	NSA2
1423135_at	THY1
1423142_a_at	GTPBP4
1423149_at	SKP1A
1423176_at	TOB1
1423211_at	NOP10
1423252_at	HDGFRP3
1423325_at	PNN
1423389_at	SMAD7
1423390_at	SIAH1A
1423415_at	GPR83
1423465_at	FRRS1
1423467_at	MS4A4B
1423559_at	KCNC1
1423563_at	PRRT1
1423571_at	S1PR1
1423747_a_at	PDK1
1423748_at	PDK1
1423756_s_at	IGFBP4
1423757_x_at	IGFBP4
1423792_a_at	CMTM6
1423902_s_at	ARHGEF12
1423914_at	HID1
1423976_at	4930453N24RIK
1423994_at	KIF1B
1424011_at	AQP9
1424034_at	RORA
1424039_at	TMEM66
1424243_at	RWDD4A
1424262_at	AIF1L
1424446_at	ARMC7
1424573_at	TMED5
1424641_a_at	THOC1
1424706_at	ZFP51
1424824_at	SLAIN1
1424847_at	NEFH
1424895_at	GPSM2
1424936_a_at	DNAH8
1424953_at	BC021614
1425003_at	UROC1
1425060_s_at	CLIP1
1425113_x_at	---
1425137_a_at	H2-Q10
1425149_a_at	PDCL
1425226_x_at	TRBC2
1425245_a_at	RGS11
1425373_a_at	PSMG2
1425396_a_at	LCK
1425424_at	MGC7817
1425484_at	TOX
1425518_at	RAPGEF4
1425562_s_at	TRNT1
1425568_a_at	TMEM33
1425628_a_at	GTF2I
1425678_a_at	SNRK
1425814_a_at	CALCRL
1425832_a_at	CXCR6
1425837_a_at	CCRN4L
1425854_x_at	TRBC2
1425950_at	SLC17A9
1426044_a_at	PRKCQ
1426074_at	LOC434536
1426105_a_at	UBXN11
1426113_x_at	TRAC
1426126_a_at	IGFLR1
1426133_a_at	MITD1
1426158_at	TRBD2
1426159_x_at	TRBC2
1426167_a_at	CAMK4
1426168_a_at	TRAC
1426170_a_at	CD8B1
1426205_at	PPP1CB
1426215_at	DDC
1426377_at	ZFP281
1426396_at	CD247
1426414_a_at	RNF7
1426419_at	RBM26
1426438_at	DDX3Y
1426439_at	DDX3Y
1426526_s_at	OVGP1
1426532_at	ZMYND11
1426538_a_at	TRP53
1426550_at	SIDT1
1426551_at	SIDT1
1426598_at	UTY
1426640_s_at	TRIB2
1426725_s_at	ETS1
1426772_x_at	TRBC2
1426816_at	CCDC64
1426827_at	YTHDC1
1426840_at	YTHDF3
1426877_a_at	PBRM1
1426923_at	AGFG1
1426959_at	BDH1
1427016_at	4932438A13RIK
1427048_at	SMO
1427075_s_at	PCMTD2
1427216_at	IFNZ
1427275_at	SMC4
1427276_at	SMC4
1427305_at	PIGA
1427385_s_at	ACTN1
1427412_s_at	RAPGEF6
1427417_at	SCML4
1427424_at	GALNT6
1427484_at	EML5
1427488_a_at	BIRC6
1427502_at	ADAM4
1427532_at	TRAT1
1427533_at	ALS2CL
1427568_a_at	IFT80
1427628_at	TRBV13-2
1427653_at	TRAC
1427656_at	TCRB-V13
1427666_a_at	TRBV5
1427667_s_at	TRBV5
1427752_a_at	TRBV29
1427765_a_at	TRBV14
1427849_a_at	TRBV26
1427932_s_at	1200003I10RIK
1427965_at	SSBP1
1427969_s_at	ZFP654
1428010_at	TIMM9
1428145_at	ACAA2
1428162_at	LRIF1
1428224_at	HNRNPDL
1428251_at	SMCHD1
1428329_a_at	IFT80
1428332_at	PIK3IP1
1428333_at	ARXES2
1428357_at	TDRP
1428408_a_at	ESYT2
1428436_at	LSM14A
1428437_at	LSM14A
1428485_at	CAR12
1428492_at	GLIPR2
1428502_at	ACTR6
1428547_at	NT5E
1428585_at	ACTN1
1428595_at	SLC6A19
1428601_at	1700003E16RIK
1428735_at	CD69
1428736_at	GRAMD3
1428797_at	SETD6
1428909_at	A130040M12RIK
1428920_at	HMG20A
1429154_at	SLC35F2
1429192_at	SKI
1429215_at	2310058N22RIK
1429247_at	ANXA6
1429274_at	LYPD6B
1429304_at	ANKRD10
1429314_at	SYT11
1429329_at	COX10
1429360_at	KLF3
1429399_at	RNF125
1429431_at	IKZF5
1429432_at	PRRC2C
1429434_at	PIK3CA
1429435_x_at	PIK3CA
1429448_s_at	TET1
1429478_at	6720463M24RIK
1429481_at	NCK2
1429490_at	RIF1
1429519_at	FPGT
1429560_at	ZFP955B
1429633_at	LCOR
1429670_a_at	CEP97
1429672_at	5830407E08RIK
1429673_at	5830407E08RIK
1429678_at	5730508B09RIK
1429722_at	ZBTB4
1429764_at	FAM101B
1429870_at	TNIK
1429883_at	ACTL6A
1429950_at	UNC5CL
1429951_at	SSBP2
1429997_at	4832441B07RIK
1430073_at	KBTBD11
1430097_at	8430436C05RIK
1430127_a_at	CCND2
1430190_at	CCDC30
1430196_at	8430408J09RIK
1430215_at	2610020H08RIK
1430362_at	5730409N24RIK
1430378_at	2900011G08RIK
1430394_a_at	ABCB9
1430448_at	6720418B01RIK
1430491_at	BOP1
1430544_at	5830404H04RIK
1430576_at	TPP2
1430579_at	TNIK
1430833_at	ITK
1430929_at	9430082L08RIK
1430981_s_at	GPBP1
1431060_at	PELI1
1431061_s_at	PELI1
1431074_a_at	PITPNC1
1431098_at	CLIP1
1431218_at	ZDHHC20
1431242_at	6330575P09RIK
1431254_at	KBTBD11
1431355_s_at	TRPM7
1431372_at	SRPK2
1431630_a_at	KLF3
1431698_at	UBASH3A
1431717_at	3526401B18RIK
1431749_a_at	RASGRP1
1431804_a_at	SP3
1431997_at	3000002C10RIK
1432023_a_at	SLC17A9
1432059_x_at	5031425E22RIK
1432156_a_at	RNF32
1432288_at	RP23-81K14.3
1432352_at	5730405I09RIK
1432356_at	MAPK1
1432421_at	PMS2
1432543_a_at	KLF13
1432589_at	---
1432848_a_at	FRMD8
1432850_at	5430434G16RIK
1433010_at	5530400N10RIK
1433107_at	---
1433108_at	TRBJ2-1
1433338_at	6720460K10RIK
1433453_a_at	ABTB2
1433465_a_at	AI467606
1433471_at	TCF7
1433512_at	FLI1
1433590_at	HERC3
1433657_at	FAM78A
1433769_at	ALS2CL
1433779_at	CASC4
1433792_at	NRIP2
1433794_at	SETX
1433795_at	TGFBR3
1433825_at	NTRK3
1433836_a_at	8430408G22RIK
1433854_at	TMEM164
1433982_at	USP28
1434039_at	APPBP2
1434045_at	CDKN1B
1434091_at	FAAH
1434110_x_at	MUP16
1434210_s_at	LRIG1
1434236_at	ZDHHC20
1434280_at	WIZ
1434309_at	FNTB
1434313_at	CCDC126
1434353_at	SFMBT2
1434380_at	GBP7
1434393_at	USP34
1434403_at	SPRED2
1434404_at	FAM73A
1434451_at	ATXN1
1434452_x_at	EIF2A
1434473_at	SLC16A5
1434477_at	HECA
1434509_at	RAPGEF6
1434581_at	---
1434722_at	AMPD1
1434745_at	CCND2
1434762_at	ORAI2
1434789_at	DEPDC1B
1434840_at	HRB
1434846_at	DENND4C
1434909_at	RRAGD
1434920_a_at	EVL
1434950_a_at	ARMC8
1434974_at	PDK1
1435058_x_at	STXBP3A
1435084_at	C730049O14RIK
1435137_s_at	1200015M12RIK
1435149_at	PLCG1
1435158_at	RBM12B1
1435164_s_at	UBA3
1435209_at	FOCAD
1435227_at	BCL11B
1435233_at	NCOA2
1435323_a_at	MBOAT1
1435333_at	NDUFAF4
1435397_at	ZBTB44
1435452_at	SLC35G1
1435483_x_at	SLC25A32
1435534_a_at	TOMM20
1435640_x_at	A130040M12RIK
1435683_a_at	ABCC5
1435698_at	RICTOR
1435710_at	AI661384
1435716_x_at	SNRPN
1435836_at	PDK1
1435891_x_at	2610021A01RIK
1435945_a_at	KCNN4
1435970_at	NLK
1435977_at	HDGFRP3
1435987_x_at	1110059G02RIK
1436071_at	ANKRD26
1436103_at	RAB3IP
1436145_at	IGF2BP3
1436203_a_at	1110059G02RIK
1436204_at	1110059G02RIK
1436261_at	DYSF
1436271_at	APOL7E
1436398_at	LEF1
1436419_a_at	1700097N02RIK
1436423_at	THEMIS
1436491_at	5830431A10RIK
1436512_at	ARL4C
1436570_at	PAG1
1436598_at	ICOS
1436608_at	PCED1B
1436726_s_at	SPTLC1
1436737_a_at	SORBS1
1436750_a_at	OXCT1
1436758_at	HDAC4
1436784_x_at	SF3B4
1436864_at	A430090L17RIK
1436879_x_at	AFP
1436918_at	DYRK2
1436933_at	AKAP13
1436976_a_at	YOD1
1436981_a_at	YWHAZ
1437014_x_at	LOC545161
1437025_at	CD28
1437064_at	AR
1437073_x_at	AV025504
1437122_at	BCL2
1437152_at	MEX3B
1437158_at	NIPBL
1437225_x_at	GNAI3
1437249_at	SKAP1
1437262_x_at	BCAS2
1437270_a_at	CLCF1
1437308_s_at	F2R
1437390_x_at	STX1A
1437405_a_at	IGFBP4
1437406_x_at	IGFBP4
1437445_at	TRPM1
1437470_at	PKNOX1
1437475_at	BC028454
1437499_at	ANKRD39
1437513_a_at	SERINC1
1437526_x_at	HNRNPR
1437561_at	TRAT1
1437581_at	ZFP800
1437602_at	FAM71B
1437636_at	PYDC4
1437709_x_at	TTC13
1437714_x_at	USP14
1437811_x_at	COTL1
1437917_at	D530037H12RIK
1438016_at	DKC1
1438029_at	RPRD2
1438050_x_at	TSPAN12
1438074_at	IGSF23
1438127_at	LOC552906
1438131_at	FBXW2
1438259_at	---
1438288_x_at	1110059G02RIK
1438334_at	DOCK2
1438353_at	---
1438392_at	CD247
1438398_at	RBM39
1438413_at	SENP7
1438454_at	B430203M17RIK
1438487_s_at	ZZZ3
1438501_at	RPS17
1438511_a_at	RGCC
1438516_at	RIF1
1438536_at	5830411N06RIK
1438577_at	---
1438634_x_at	LASP1
1438646_x_at	2510039O18RIK
1438676_at	GBP10
1438712_at	DENND2D
1438784_at	BCL11B
1438786_a_at	2610021A01RIK
1438828_at	RAPGEF6
1438864_at	C920006C10RIK
1438906_at	---
1438921_at	ATR
1438931_s_at	SESN1
1438947_x_at	SEMA3F
1439044_at	ZFP354C
1439059_at	FAM199X
1439065_x_at	MGC117846
1439087_a_at	PIK3IP1
1439097_at	RTCB
1439126_at	1110007A13RIK
1439136_at	SSBP3
1439146_s_at	MMU-MIR-8119
1439233_at	TLOC1
1439309_at	9630044O09RIK
1439343_at	---
1439361_at	MYO9A
1439415_x_at	LOC622373
1439442_x_at	YARS2
1439447_x_at	RPL37A
1439484_at	PDE7A
1439569_at	GPR83
1439582_at	MACF1
1439589_at	CD53
1439595_at	TRAJ19
1439615_at	GAN
1439616_at	---
1439638_at	ERBB2IP
1439652_at	---
1439673_at	E230008O15RIK
1439680_at	TNFSF10
1439696_at	NR2C2
1439719_at	THEMIS
1439736_at	5830453J16RIK
1439745_at	CACNG7
1439764_s_at	IGF2BP2
1439808_at	IPCEF1
1439824_at	CHM
1439843_at	CAMK4
1439872_at	---
1439886_at	4632415L05RIK
1439895_at	AU021025
1439931_at	GSK3B
1439953_at	PMM2
1439956_at	MS4A6B
1439981_at	A430001F24RIK
1439999_at	ATP2B1
1440047_at	SOCS1
1440055_at	AI848100
1440068_at	RP23-296I6.5
1440090_at	SLC25A27
1440107_at	SMG7
1440137_at	BCL11B
1440157_at	SCML4
1440163_at	6030490B17RIK
1440164_x_at	CD8A
1440165_at	PTPRC
1440247_at	PHF14
1440248_at	CASC4
1440292_at	D13ERTD666E
1440315_at	MBNL1
1440326_at	SKAP1
1440347_at	ARHGAP10
1440360_at	ARL6IP5
1440372_at	ARL15
1440403_at	ARHGEF1
1440517_x_at	CMAH
1440551_at	DNAJC1
1440553_at	MECR
1440586_at	B430203I24RIK
1440609_at	MAP4K4
1440720_s_at	GLE1
1440740_at	CTDSPL2
1440759_at	---
1440760_at	LEF1
1440764_at	ARAF
1440770_at	BCL2
1440781_at	B830007D08RIK
1440808_x_at	CD163L1
1440811_x_at	CD8A
1440873_at	SLC2A9
1440885_at	EVL
1440939_at	SEPT6
1440952_at	SMAD7
1440977_at	AKAP13
1441038_at	UTRN
1441056_at	USP3
1441058_at	ITPKB
1441084_at	CACNA2D4
1441115_at	D18ERTD232E
1441138_at	FOXN2
1441153_at	UTRN
1441200_at	KLF3
1441231_at	---
1441263_a_at	A930005H10RIK
1441286_at	TRAV6-3
1441301_at	JAKMIP1
1441346_at	2810421E14RIK
1441351_at	ANKIB1
1441372_at	5930405F01RIK
1441375_at	LRIG1
1441404_at	PAFAH1B1
1441415_at	SPRED2
1441418_at	SKAP1
1441441_at	PRRG1
1441477_at	CALU
1441479_at	PPM1B
1441480_at	SRP54
1441492_at	ZFP64
1441535_at	MLLT3
1441552_at	TRAJ50
1441574_at	PITPNC1
1441589_at	SKAP1
1441660_at	ACTR2
1441677_at	SMC4
1441689_at	NUP153
1441747_at	---
1441753_at	4921505C17RIK
1441762_at	BCL11B
1441769_at	ARL15
1441788_s_at	DKC1
1441802_at	SPRED2
1441844_at	EPS15L1
1441860_x_at	IDE
1441880_x_at	MGC30332
1441896_x_at	OBFC1
1441902_x_at	---
1441910_x_at	CCNE1
1441911_x_at	GART
1441926_x_at	TMIE
1441975_at	ACPP
1441976_at	5430434G16RIK
1442018_at	BTG1
1442022_at	THEMIS
1442045_at	---
1442073_at	---
1442126_at	5830417C01RIK
1442178_at	GMDS
1442183_at	LOC236069
1442241_at	SRPK2
1442244_at	INADL
1442258_at	LONP2
1442282_at	LOC625068
1442301_at	AW060742
1442332_at	TGFBR3
1442375_at	UBAP2
1442380_at	LCN4
1442427_at	9630026M06RIK
1442447_at	---
1442463_at	RAB10
1442504_at	D18ERTD653E
1442528_at	XPO4
1442568_at	C330002I19RIK
1442569_at	CCT4
1442731_at	9030416H16RIK
1442821_at	TM9SF3
1442822_at	CAMK4
1442824_at	8030497I03RIK
1442834_at	PPP4R2
1442855_at	DOPEY1
1442862_at	---
1442920_at	KLF3
1443109_at	5830417C01RIK
1443148_at	HIP2
1443153_at	TRIP11
1443192_at	---
1443279_at	NLK
1443375_at	GNAS
1443393_at	SMURF1
1443435_at	RNF145
1443447_at	2010110K16RIK
1443464_at	SNTB1
1443527_at	TERF1
1443534_at	---
1443544_at	D18ERTD653E
1443699_at	PTPRK
1443771_x_at	SMAD7
1443772_at	---
1443787_x_at	CASP14
1443798_at	PIK3CD
1443802_at	TNIK
1443837_x_at	BCL2
1443877_a_at	RAPGEF6
1443878_at	RAPGEF6
1443884_at	THADA
1443909_at	CSTF3
1443932_at	KLHDC1
1443964_at	TMIE
1443983_at	SORBS1
1444017_at	PELI1
1444078_at	CD8A
1444088_at	---
1444171_at	PDCD4
1444180_at	---
1444188_at	PTP4A2
1444222_x_at	---
1444299_at	A430093F15RIK
1444340_at	C230066G23RIK
1444556_at	SLFN1
1444575_at	1500002O20RIK
1444647_at	PLAA
1444659_at	TRIP11
1444735_at	ZNRF2
1444750_at	RSN
1444785_at	SKI
1444855_at	BCL9L
1444878_at	DOCK10
1444942_at	HELZ
1445001_at	---
1445106_at	MBNL1
1445144_at	SNTB1
1445198_at	KDM6A
1445201_at	ZFP53
1445299_at	PPM1H
1445302_at	IGSF6
1445311_at	AKAP13
1445388_at	CD226
1445405_at	---
1445574_at	---
1445612_at	TOX
1445629_at	SLC35D1
1445651_at	ATP11B
1445660_at	2700094F01RIK
1445695_at	ATXN1
1445748_at	CD3E
1445881_at	2310035P21RIK
1445895_at	TRBV13-2
1445966_at	IGF2R
1445985_at	TRAF3IP2
1446001_at	REPS1
1446029_at	TANC1
1446079_at	ZMAT2
1446188_at	LRRIQ2
1446223_at	COX10
1446244_at	ZYG11B
1446258_at	SNTB1
1446288_at	C78692
1446336_at	---
1446407_at	MYSM1
1446412_at	WWOX
1446414_at	0910001A06RIK
1446476_at	TRAJ13
1446480_at	D8ERTD82E
1446528_at	SCYL2
1446539_at	INPP4B
1446562_at	SH3KBP1
1446570_at	MAML2
1446598_at	PRKCA
1446689_at	NLRC3
1446711_at	A130040G06RIK
1446757_at	SUGT1
1446770_at	PIK3CD
1446814_at	---
1446841_at	---
1446847_at	0610010D24RIK
1446950_at	TOX
1446955_at	NR2C2
1446992_at	CCDC64
1447100_s_at	5730508B09RIK
1447176_at	A930008G19RIK
1447217_at	UHRF2
1447271_at	NCK1
1447286_at	EMB
1447314_at	TGFBR3
1447408_at	NIPBL
1447421_at	---
1447483_s_at	2610002F03RIK
1447522_s_at	TNKS2
1447537_at	ELK1
1447541_s_at	ITGAE
1447546_s_at	MAML2
1447555_at	UTRN
1447625_at	E2F5
1447649_x_at	DNAJC1
1447672_x_at	PSKH1
1447742_at	LAPTM5
1447766_x_at	LIMD2
1447792_x_at	GPR174
1447810_x_at	PLEKHB2
1447836_x_at	4921525O09RIK
1447908_x_at	TTC3
1447912_x_at	AKAP9
1447927_at	GBP10
1448013_at	USP24
1448075_at	AA408251
1448154_at	NDRG2
1448244_at	LYPLA1
1448289_at	CRMP1
1448327_at	ACTN2
1448366_at	STX1A
1448407_at	4632428N05RIK
1448414_at	RAD1
1448485_at	GGT1
1448575_at	IL7R
1448576_at	IL7R
1448689_at	RRAS2
1448701_a_at	KRIT1
1448853_at	SYNJ2BP
1448931_at	F2RL1
1449009_at	TGTP2
1449011_at	SLC12A7
1449089_at	NRIP1
1449125_at	TNFAIP8L1
1449217_at	CASP8AP2
1449292_at	RB1CC1
1449347_a_at	XLR4C
1449414_at	ZFP53
1449471_at	KCNMB4
1449508_at	IL27RA
1449633_s_at	NT5C3B
1449750_at	AA407331
1449893_a_at	LRIG1
1449945_at	PPARGC1B
1450051_at	ATRX
1450065_at	ADCY7
1450068_at	BAZ1B
1450093_s_at	ZBTB7A
1450095_a_at	ACYP1
1450172_at	PKNOX1
1450272_at	TNFSF8
1450339_a_at	BCL11B
1450455_s_at	AKR1C12
1450460_at	AQP3
1450461_at	TCF7
1450853_at	TLE4
1450874_at	MATR3
1450924_at	HDGFRP3
1450931_at	DOCK9
1450933_at	PDE7A
1451018_at	LEPROTL1
1451047_at	ITM2A
1451141_at	METTL8
1451146_at	ZFP386
1451154_a_at	CELF2
1451212_at	CEP85
1451363_a_at	DENND2D
1451413_at	CAST
1451542_at	SSBP2
1451605_at	DYX1C1
1451626_x_at	GAG
1451634_at	AIRN
1451763_at	CNGA1
1451790_a_at	TFPI
1451791_at	TFPI
1451898_a_at	SEMA6C
1451910_a_at	CD6
1451998_at	TASP1
1452045_at	ZFP281
1452077_at	DDX3Y
1452083_a_at	PJA1
1452097_a_at	DUSP7
1452163_at	ETS1
1452176_at	NUP153
1452196_a_at	NCKAP1
1452197_at	SMC4
1452205_x_at	TRBC2
1452222_at	UTRN
1452223_s_at	CCSER2
1452237_at	AGFG1
1452257_at	BDH1
1452389_at	CD27
1452405_x_at	TRAC
1452415_at	ACTN1
1452416_at	IL6RA
1452418_at	1200016E24RIK
1452470_at	CEP350
1452500_at	TMLHE
1452539_a_at	CD247
1452592_at	MGST2
1452632_at	LOC637741
1452713_a_at	SNRNP40
1452792_at	DZIP1
1452966_at	BCL11B
1452996_a_at	AVEN
1453103_at	ABLIM1
1453175_at	ZBTB25
1453238_s_at	3930401B19RIK
1453306_at	6330531I01RIK
1453322_at	WDR33
1453345_at	NIPAL1
1453402_at	6430500C12RIK
1453420_at	POU5F2
1453433_at	WDR89
1453457_at	2900070H08RIK
1453512_at	5830407P18RIK
1453568_at	DAPL1
1453577_at	UBE2CBP
1453622_s_at	MLLT3
1453636_at	PCGF5
1453752_at	RPL17
1453829_at	2310007J06RIK
1454042_a_at	SRPK1
1454064_a_at	RNF138
1454295_at	NRIP1
1454311_at	---
1454402_at	3110048L19RIK
1454418_at	5330421C15RIK
1454465_at	5830435N06RIK
1454521_at	2810421E14RIK
1454666_at	KLF3
1454734_at	LEF1
1454777_at	SLCO2B1
1454831_at	FOXN2
1454842_a_at	B3GALNT2
1454930_at	TBCEL
1454931_at	EID2
1454933_at	EVA1B
1454945_at	CEP97
1455000_at	GPR68
1455061_a_at	ACAA2
1455107_at	SRPK1
1455170_at	2810001G20RIK
1455176_a_at	SYT11
1455220_at	FRAT2
1455279_at	DRC1
1455291_s_at	ZNRF2
1455324_at	PLCXD2
1455357_x_at	TOMM20
1455370_at	A630023P12RIK
1455384_x_at	D030056L22RIK
1455395_at	OXSM
1455425_at	TET1
1455442_at	SLC6A19
1455527_at	CD163L1
1455529_at	MEX3A
1455555_at	VIPR1
1455668_at	WHSC1L1
1455692_x_at	1700097N02RIK
1455724_at	PRRG1
1455744_at	GPR178
1455787_x_at	MINPP1
1455804_x_at	OXCT1
1455826_a_at	BACE1
1455938_x_at	RAD21
1456019_at	CWF19L2
1456064_at	AI504432
1456065_at	UBASH3A
1456121_at	CEP97
1456133_x_at	ITGB5
1456139_at	AIR
1456178_at	BAMBI-PS1
1456199_x_at	RANBP9
1456212_x_at	SOCS3
1456223_at	FBXL5
1456235_at	BB165335
1456261_at	SH3KBP1
1456266_at	RPL30
1456347_at	LNPEP
1456350_at	ZFP451
1456432_at	GRAP2
1456433_at	RCBTB1
1456462_x_at	PPP1CB
1456464_x_at	SYT11
1456467_s_at	NLK
1456504_at	ZFP182
1456547_at	SKI
1456557_at	CCDC30
1456590_x_at	AKR1B3
1456603_at	FAM101B
1456678_at	SKAP1
1456685_at	NSG2
1456688_at	TOP2B
1456735_x_at	ACPL2
1456795_at	BEND4
1456796_at	SNAI3
1456822_at	RAD23B
1456836_at	ITK
1456865_x_at	RRS1
1456870_at	RASAL3
1456878_at	FAM211B
1456896_at	6720462K09RIK
1456947_at	PAFAH1B1
1456955_at	---
1456956_at	ZFPN1A2
1456960_at	ADK
1456993_at	D2ERTD640E
1457031_at	FSD2
1457111_at	AA415038
1457120_at	ITK
1457150_at	EIF4G1
1457174_at	AU015680
1457219_at	ARHGEF18
1457249_at	UBAP2L
1457256_x_at	PTCH2
1457334_at	C130057M05RIK
1457342_at	IKZF4
1457356_at	IGF2R
1457359_at	INPP4B
1457433_x_at	ZFP120
1457468_at	TNKS2
1457479_at	---
1457505_at	UTRN
1457508_at	C430003N24RIK
1457516_at	1110033M05RIK
1457517_at	A730046G19RIK
1457566_at	ZFP677
1457582_at	UTY
1457605_at	ATXN1
1457628_at	CCDC53
1457630_at	WHSC1L1
1457643_x_at	2610316D01RIK
1457667_x_at	DYRK2
1457703_at	CACNA2D4
1457709_a_at	A930005H10RIK
1457712_at	CHD8
1457746_at	2610028H07RIK
1457751_at	RSF1
1457759_at	A630081D01RIK
1457762_at	TTC15
1457793_a_at	WHSC1L1
1457794_at	WHSC1L1
1457809_at	PCAF
1457911_at	A930002I21RIK
1457913_at	5730601F06RIK
1457917_at	LCK
1457980_x_at	UCK2
1458018_at	PPM1H
1458031_at	B230315F11RIK
1458033_at	UBR1
1458083_at	4932438A13RIK
1458110_at	D430030G11RIK
1458118_at	D2ERTD391E
1458148_at	NLRC3
1458172_at	ME2
1458202_at	FAM65B
1458284_at	PTBP1
1458290_at	R3HDM1
1458328_x_at	SGIP1
1458353_at	A230063L24RIK
1458376_at	B930025B16RIK
1458426_at	KIF1B
1458432_at	NCK2
1458460_at	STIM1
1458469_at	CBLB
1458497_at	CRIM1
1458535_at	---
1458586_at	---
1458589_at	---
1458809_at	---
1458889_at	EVL
1458899_at	USP53
1458947_at	2010111I01RIK
1458974_at	TOX
1458991_at	SLC37A1
1459009_at	UTRN
1459043_at	FNTB
1459107_at	KCNH3
1459143_at	CHCHD3
1459219_at	---
1459242_at	ELOVL5
1459272_at	PELI1
1459293_at	C030038J10RIK
1459321_at	---
1459344_at	9630019E01RIK
1459362_at	---
1459382_at	DOCK2
1459398_at	---
1459463_at	---
1459537_at	4631427C17RIK
1459573_at	BXDC5
1459589_at	CRYL1
1459592_a_at	PPP1R13L
1459595_at	AA516738
1459632_at	CRIM1
1459643_at	GM16085
1459722_at	ZSWIM6
1459766_x_at	SF1
1459791_at	DNAJC1
1459801_at	B3GALT5
1459804_at	CREBBP
1459828_at	SRRM1
1459835_s_at	DNAJA1
1459848_x_at	DBH
1459857_at	USP32
1459900_at	ZNRF2
1459913_at	TNFSF10
1460024_at	TNRC6B
1460077_at	TTC3
1460085_at	ZFP281
1460135_at	A930005H10RIK
1460251_at	FAS
1460279_a_at	GTF2I
1460280_at	GRAP2
1460337_at	SH3KBP1
1460403_at	PSIP1
1460462_at	MED18
1460470_at	ACOXL
1460474_at	2610028L16RIK
1460499_at	9230110I02RIK
1460597_at	ASXL2
1460651_at	LAT

## Sheet: CD8_T_SIG_minPair_mean_2x
#Analysis Name:CD8_T_Minimal_pairwise_Mean_2.0
#GCT source file:/home/user/dataNormRMA_GSE9810.gct
#CLS source file:/home/user/dataNormRMA_GSE9810.cls
#Test classes:CD8_T
#Reference classes:B, CD11b_DC, CD8a_DC, NK, pDC
#Analysis Method:Minimal_pairwise_Mean
#Analysis Parameter:Minimal linear fold change = 2.0
#Analysis Parameter:Maximal FDR = 0.05
Name	Description
1415802_at	SLC16A1
1416107_at	NSG2
1416124_at	CCND2
1416131_s_at	EFR3A
1416263_at	ABCB9
1416484_at	TTC3
1416498_at	PPIC
1416619_at	4632428N05RIK
1416645_a_at	AFP
1416646_at	AFP
1416858_a_at	FKBP3
1417126_a_at	RPL22L1
1417141_at	IGTP
1417171_at	ITK
1417372_a_at	PELI1
1417597_at	CD28
1418003_at	RGCC
1418353_at	CD5
1418359_at	WBSCR27
1418429_at	KIF5B
1418497_at	FGF13
1418612_at	SLFN1
1418751_at	SIT1
1418826_at	MS4A6B
1418983_at	INADL
1418990_at	MS4A4D
1419178_at	CD3G
1419368_a_at	RNF138
1419497_at	CDKN1B
1419687_at	MACROD1
1419722_at	KLK8
1419836_at	---
1420357_s_at	XLR3C
1420659_at	SLAMF6
1420700_s_at	FOLR4
1420725_at	TMLHE
1420735_at	GABRR2
1420794_at	ART2B
1420954_a_at	ADD1
1421139_a_at	ZFP386
1421299_a_at	LEF1
1421560_at	SNAI3
1421604_a_at	KLF3
1421930_at	ICOS
1421992_a_at	IGFBP4
1422105_at	CD3E
1422487_at	SMAD4
1422812_at	CXCR6
1422828_at	CD3D
1423126_at	ATP1B3
1423142_a_at	GTPBP4
1423176_at	TOB1
1423211_at	NOP10
1423252_at	HDGFRP3
1423415_at	GPR83
1423747_a_at	PDK1
1423748_at	PDK1
1423756_s_at	IGFBP4
1423757_x_at	IGFBP4
1424039_at	TMEM66
1424262_at	AIF1L
1424446_at	ARMC7
1424706_at	ZFP51
1424847_at	NEFH
1424936_a_at	DNAH8
1424953_at	BC021614
1425003_at	UROC1
1425060_s_at	CLIP1
1425226_x_at	TRBC2
1425484_at	TOX
1425518_at	RAPGEF4
1425832_a_at	CXCR6
1425837_a_at	CCRN4L
1425854_x_at	TRBC2
1425950_at	SLC17A9
1426113_x_at	TRAC
1426126_a_at	IGFLR1
1426158_at	TRBD2
1426167_a_at	CAMK4
1426168_a_at	TRAC
1426215_at	DDC
1426377_at	ZFP281
1426414_a_at	RNF7
1426439_at	DDX3Y
1426538_a_at	TRP53
1426550_at	SIDT1
1426551_at	SIDT1
1426598_at	UTY
1426772_x_at	TRBC2
1426816_at	CCDC64
1426959_at	BDH1
1427016_at	4932438A13RIK
1427216_at	IFNZ
1427275_at	SMC4
1427276_at	SMC4
1427305_at	PIGA
1427488_a_at	BIRC6
1427532_at	TRAT1
1427568_a_at	IFT80
1427628_at	TRBV13-2
1427653_at	TRAC
1427656_at	TCRB-V13
1427666_a_at	TRBV5
1427667_s_at	TRBV5
1427752_a_at	TRBV29
1427765_a_at	TRBV14
1427849_a_at	TRBV26
1428010_at	TIMM9
1428162_at	LRIF1
1428329_a_at	IFT80
1428333_at	ARXES2
1428357_at	TDRP
1428485_at	CAR12
1428492_at	GLIPR2
1428547_at	NT5E
1428595_at	SLC6A19
1428601_at	1700003E16RIK
1429154_at	SLC35F2
1429192_at	SKI
1429274_at	LYPD6B
1429399_at	RNF125
1429490_at	RIF1
1429560_at	ZFP955B
1429678_at	5730508B09RIK
1429764_at	FAM101B
1429870_at	TNIK
1429951_at	SSBP2
1430073_at	KBTBD11
1430097_at	8430436C05RIK
1430127_a_at	CCND2
1430190_at	CCDC30
1430196_at	8430408J09RIK
1430394_a_at	ABCB9
1430448_at	6720418B01RIK
1430576_at	TPP2
1430579_at	TNIK
1430833_at	ITK
1431060_at	PELI1
1431098_at	CLIP1
1431218_at	ZDHHC20
1431242_at	6330575P09RIK
1431698_at	UBASH3A
1431749_a_at	RASGRP1
1432023_a_at	SLC17A9
1432156_a_at	RNF32
1432288_at	RP23-81K14.3
1432352_at	5730405I09RIK
1432589_at	---
1432848_a_at	FRMD8
1433010_at	5530400N10RIK
1433107_at	---
1433338_at	6720460K10RIK
1433453_a_at	ABTB2
1433471_at	TCF7
1433657_at	FAM78A
1433769_at	ALS2CL
1433779_at	CASC4
1433792_at	NRIP2
1433795_at	TGFBR3
1433825_at	NTRK3
1433836_a_at	8430408G22RIK
1433982_at	USP28
1434039_at	APPBP2
1434091_at	FAAH
1434110_x_at	MUP16
1434210_s_at	LRIG1
1434236_at	ZDHHC20
1434309_at	FNTB
1434353_at	SFMBT2
1434451_at	ATXN1
1434473_at	SLC16A5
1434722_at	AMPD1
1434840_at	HRB
1434974_at	PDK1
1435058_x_at	STXBP3A
1435149_at	PLCG1
1435158_at	RBM12B1
1435227_at	BCL11B
1435397_at	ZBTB44
1435483_x_at	SLC25A32
1435716_x_at	SNRPN
1435836_at	PDK1
1435891_x_at	2610021A01RIK
1435970_at	NLK
1435977_at	HDGFRP3
1436071_at	ANKRD26
1436145_at	IGF2BP3
1436203_a_at	1110059G02RIK
1436261_at	DYSF
1436271_at	APOL7E
1436398_at	LEF1
1436423_at	THEMIS
1436491_at	5830431A10RIK
1436750_a_at	OXCT1
1436784_x_at	SF3B4
1436864_at	A430090L17RIK
1436879_x_at	AFP
1436933_at	AKAP13
1436976_a_at	YOD1
1436981_a_at	YWHAZ
1437152_at	MEX3B
1437262_x_at	BCAS2
1437270_a_at	CLCF1
1437390_x_at	STX1A
1437405_a_at	IGFBP4
1437406_x_at	IGFBP4
1437445_at	TRPM1
1437475_at	BC028454
1437499_at	ANKRD39
1437561_at	TRAT1
1437581_at	ZFP800
1437602_at	FAM71B
1437636_at	PYDC4
1437714_x_at	USP14
1437917_at	D530037H12RIK
1438050_x_at	TSPAN12
1438131_at	FBXW2
1438259_at	---
1438334_at	DOCK2
1438353_at	---
1438392_at	CD247
1438413_at	SENP7
1438487_s_at	ZZZ3
1438511_a_at	RGCC
1438536_at	5830411N06RIK
1438577_at	---
1438784_at	BCL11B
1438786_a_at	2610021A01RIK
1438921_at	ATR
1438931_s_at	SESN1
1439087_a_at	PIK3IP1
1439126_at	1110007A13RIK
1439136_at	SSBP3
1439146_s_at	MMU-MIR-8119
1439343_at	---
1439361_at	MYO9A
1439415_x_at	LOC622373
1439569_at	GPR83
1439595_at	TRAJ19
1439615_at	GAN
1439616_at	---
1439696_at	NR2C2
1439719_at	THEMIS
1439736_at	5830453J16RIK
1439764_s_at	IGF2BP2
1439843_at	CAMK4
1439872_at	---
1439886_at	4632415L05RIK
1439895_at	AU021025
1439953_at	PMM2
1439956_at	MS4A6B
1439981_at	A430001F24RIK
1440055_at	AI848100
1440068_at	RP23-296I6.5
1440137_at	BCL11B
1440157_at	SCML4
1440163_at	6030490B17RIK
1440165_at	PTPRC
1440248_at	CASC4
1440292_at	D13ERTD666E
1440315_at	MBNL1
1440326_at	SKAP1
1440372_at	ARL15
1440551_at	DNAJC1
1440586_at	B430203I24RIK
1440609_at	MAP4K4
1440740_at	CTDSPL2
1440759_at	---
1440760_at	LEF1
1440808_x_at	CD163L1
1440977_at	AKAP13
1441038_at	UTRN
1441058_at	ITPKB
1441115_at	D18ERTD232E
1441153_at	UTRN
1441200_at	KLF3
1441231_at	---
1441263_a_at	A930005H10RIK
1441286_at	TRAV6-3
1441346_at	2810421E14RIK
1441372_at	5930405F01RIK
1441375_at	LRIG1
1441415_at	SPRED2
1441418_at	SKAP1
1441441_at	PRRG1
1441477_at	CALU
1441535_at	MLLT3
1441552_at	TRAJ50
1441589_at	SKAP1
1441660_at	ACTR2
1441677_at	SMC4
1441689_at	NUP153
1441769_at	ARL15
1441788_s_at	DKC1
1441860_x_at	IDE
1441880_x_at	MGC30332
1441896_x_at	OBFC1
1441911_x_at	GART
1441926_x_at	TMIE
1441975_at	ACPP
1442022_at	THEMIS
1442045_at	---
1442073_at	---
1442183_at	LOC236069
1442241_at	SRPK2
1442244_at	INADL
1442282_at	LOC625068
1442332_at	TGFBR3
1442375_at	UBAP2
1442380_at	LCN4
1442427_at	9630026M06RIK
1442447_at	---
1442463_at	RAB10
1442504_at	D18ERTD653E
1442822_at	CAMK4
1442824_at	8030497I03RIK
1442855_at	DOPEY1
1443148_at	HIP2
1443192_at	---
1443279_at	NLK
1443375_at	GNAS
1443464_at	SNTB1
1443527_at	TERF1
1443534_at	---
1443699_at	PTPRK
1443771_x_at	SMAD7
1443772_at	---
1443787_x_at	CASP14
1443798_at	PIK3CD
1443802_at	TNIK
1443877_a_at	RAPGEF6
1443884_at	THADA
1443932_at	KLHDC1
1443964_at	TMIE
1444088_at	---
1444171_at	PDCD4
1444299_at	A430093F15RIK
1444556_at	SLFN1
1444735_at	ZNRF2
1444785_at	SKI
1444855_at	BCL9L
1444878_at	DOCK10
1445001_at	---
1445106_at	MBNL1
1445144_at	SNTB1
1445198_at	KDM6A
1445201_at	ZFP53
1445388_at	CD226
1445405_at	---
1445574_at	---
1445612_at	TOX
1445629_at	SLC35D1
1445660_at	2700094F01RIK
1445695_at	ATXN1
1445748_at	CD3E
1445985_at	TRAF3IP2
1446001_at	REPS1
1446079_at	ZMAT2
1446223_at	COX10
1446244_at	ZYG11B
1446258_at	SNTB1
1446288_at	C78692
1446412_at	WWOX
1446414_at	0910001A06RIK
1446476_at	TRAJ13
1446539_at	INPP4B
1446562_at	SH3KBP1
1446570_at	MAML2
1446711_at	A130040G06RIK
1446770_at	PIK3CD
1446814_at	---
1446950_at	TOX
1446992_at	CCDC64
1447217_at	UHRF2
1447271_at	NCK1
1447286_at	EMB
1447546_s_at	MAML2
1447625_at	E2F5
1447649_x_at	DNAJC1
1447742_at	LAPTM5
1447766_x_at	LIMD2
1447792_x_at	GPR174
1447908_x_at	TTC3
1447912_x_at	AKAP9
1448154_at	NDRG2
1448327_at	ACTN2
1448366_at	STX1A
1448485_at	GGT1
1448576_at	IL7R
1448701_a_at	KRIT1
1448931_at	F2RL1
1449009_at	TGTP2
1449125_at	TNFAIP8L1
1449292_at	RB1CC1
1449347_a_at	XLR4C
1449414_at	ZFP53
1449508_at	IL27RA
1449750_at	AA407331
1449893_a_at	LRIG1
1449945_at	PPARGC1B
1450051_at	ATRX
1450065_at	ADCY7
1450068_at	BAZ1B
1450272_at	TNFSF8
1450339_a_at	BCL11B
1450460_at	AQP3
1450461_at	TCF7
1450924_at	HDGFRP3
1450931_at	DOCK9
1451363_a_at	DENND2D
1451542_at	SSBP2
1451605_at	DYX1C1
1451626_x_at	GAG
1451763_at	CNGA1
1451790_a_at	TFPI
1451791_at	TFPI
1451898_a_at	SEMA6C
1451910_a_at	CD6
1451998_at	TASP1
1452083_a_at	PJA1
1452197_at	SMC4
1452205_x_at	TRBC2
1452237_at	AGFG1
1452257_at	BDH1
1452405_x_at	TRAC
1452415_at	ACTN1
1452539_a_at	CD247
1452632_at	LOC637741
1452792_at	DZIP1
1452966_at	BCL11B
1453103_at	ABLIM1
1453238_s_at	3930401B19RIK
1453345_at	NIPAL1
1453402_at	6430500C12RIK
1453433_at	WDR89
1453568_at	DAPL1
1453636_at	PCGF5
1454064_a_at	RNF138
1454465_at	5830435N06RIK
1454521_at	2810421E14RIK
1454666_at	KLF3
1454734_at	LEF1
1454931_at	EID2
1455279_at	DRC1
1455370_at	A630023P12RIK
1455425_at	TET1
1455442_at	SLC6A19
1455527_at	CD163L1
1455555_at	VIPR1
1455724_at	PRRG1
1455938_x_at	RAD21
1456064_at	AI504432
1456065_at	UBASH3A
1456133_x_at	ITGB5
1456139_at	AIR
1456178_at	BAMBI-PS1
1456199_x_at	RANBP9
1456235_at	BB165335
1456261_at	SH3KBP1
1456266_at	RPL30
1456432_at	GRAP2
1456557_at	CCDC30
1456603_at	FAM101B
1456685_at	NSG2
1456688_at	TOP2B
1456796_at	SNAI3
1456836_at	ITK
1456870_at	RASAL3
1456896_at	6720462K09RIK
1456955_at	---
1456956_at	ZFPN1A2
1456993_at	D2ERTD640E
1457120_at	ITK
1457174_at	AU015680
1457249_at	UBAP2L
1457356_at	IGF2R
1457359_at	INPP4B
1457505_at	UTRN
1457517_at	A730046G19RIK
1457582_at	UTY
1457605_at	ATXN1
1457628_at	CCDC53
1457630_at	WHSC1L1
1457643_x_at	2610316D01RIK
1457667_x_at	DYRK2
1457759_at	A630081D01RIK
1457762_at	TTC15
1457793_a_at	WHSC1L1
1457794_at	WHSC1L1
1457911_at	A930002I21RIK
1457913_at	5730601F06RIK
1457980_x_at	UCK2
1458031_at	B230315F11RIK
1458033_at	UBR1
1458118_at	D2ERTD391E
1458284_at	PTBP1
1458426_at	KIF1B
1458460_at	STIM1
1458589_at	---
1458809_at	---
1458889_at	EVL
1458899_at	USP53
1458947_at	2010111I01RIK
1458974_at	TOX
1458991_at	SLC37A1
1459009_at	UTRN
1459043_at	FNTB
1459107_at	KCNH3
1459272_at	PELI1
1459344_at	9630019E01RIK
1459362_at	---
1459382_at	DOCK2
1459398_at	---
1459463_at	---
1459573_at	BXDC5
1459589_at	CRYL1
1459592_a_at	PPP1R13L
1459643_at	GM16085
1459722_at	ZSWIM6
1459766_x_at	SF1
1459791_at	DNAJC1
1459804_at	CREBBP
1459828_at	SRRM1
1459835_s_at	DNAJA1
1460077_at	TTC3
1460251_at	FAS
1460337_at	SH3KBP1
1460403_at	PSIP1
1460462_at	MED18
1460470_at	ACOXL
1460474_at	2610028L16RIK
1460499_at	9230110I02RIK
1460651_at	LAT
1415857_at	EMB
1422272_at	PHXR4
1429673_at	5830407E08RIK
1431061_s_at	PELI1
1432059_x_at	5031425E22RIK
1439673_at	E230008O15RIK
1440770_at	BCL2
1443109_at	5830417C01RIK
1443878_at	RAPGEF6
1444017_at	PELI1
1446598_at	PRKCA
1447836_x_at	4921525O09RIK
1452592_at	MGST2
1457150_at	EIF4G1
1458290_at	R3HDM1
1459595_at	AA516738
1426438_at	DDX3Y
1426640_s_at	TRIB2
1429432_at	PRRC2C
1435084_at	C730049O14RIK
1439808_at	IPCEF1
1441351_at	ANKIB1
1445881_at	2310035P21RIK
1447100_s_at	5730508B09RIK
1426159_x_at	TRBC2
1426396_at	CD247
1440164_x_at	CD8A
1447555_at	UTRN
1450933_at	PDE7A
1454945_at	CEP97
1457479_at	---
1459293_at	C030038J10RIK
1431592_a_at	SH3KBP1
1435698_at	RICTOR
1441574_at	PITPNC1
1443837_x_at	BCL2
1451634_at	AIRN
1456678_at	SKAP1
1457219_at	ARHGEF18
1417235_at	EHD3
1417813_at	IKBKE
1426170_a_at	CD8B1
1443383_at	MBNL3
1445116_at	USP25

## Sheet: CD8_T_SIG_minmax1.5x
#Analysis Name:CD8_T_MinTest_MaxRef_1.5
#GCT source file:/home/user/dataNormRMA_GSE9810.gct
#CLS source file:/home/user/dataNormRMA_GSE9810.cls
#Test classes:CD8_T
#Reference classes:B, CD11b_DC, CD8a_DC, NK, pDC
#Analysis Method:MinTest_MaxRef
#Analysis Parameter:Minimal linear fold change = 1.5
Name	Description
1415802_at	SLC16A1
1415857_at	EMB
1416026_a_at	RPL12
1416065_a_at	ANKRD10
1416107_at	NSG2
1416124_at	CCND2
1416131_s_at	EFR3A
1416263_at	ABCB9
1416484_at	TTC3
1416498_at	PPIC
1416619_at	4632428N05RIK
1416645_a_at	AFP
1416646_at	AFP
1416858_a_at	FKBP3
1416910_at	DNAJC15
1417126_a_at	RPL22L1
1417171_at	ITK
1417202_s_at	UBA3
1417235_at	EHD3
1417372_a_at	PELI1
1417440_at	ARID1A
1417597_at	CD28
1417813_at	IKBKE
1418003_at	RGCC
1418353_at	CD5
1418428_at	KIF5B
1418429_at	KIF5B
1418497_at	FGF13
1418612_at	SLFN1
1418744_s_at	TESC
1418751_at	SIT1
1418826_at	MS4A6B
1418983_at	INADL
1419165_at	ZFP260
1419178_at	CD3G
1419368_a_at	RNF138
1419369_at	RNF138
1419497_at	CDKN1B
1419687_at	MACROD1
1419722_at	KLK8
1419836_at	---
1420357_s_at	XLR3C
1420659_at	SLAMF6
1420725_at	TMLHE
1420735_at	GABRR2
1420794_at	ART2B
1420812_at	HDAC7
1420954_a_at	ADD1
1421139_a_at	ZFP386
1421233_at	PKNOX1
1421299_a_at	LEF1
1421560_at	SNAI3
1421604_a_at	KLF3
1421930_at	ICOS
1421931_at	ICOS
1421992_a_at	IGFBP4
1422105_at	CD3E
1422231_a_at	TNFRSF25
1422487_at	SMAD4
1422812_at	CXCR6
1422828_at	CD3D
1422982_at	AR
1423095_s_at	CRBN
1423126_at	ATP1B3
1423131_at	NSA2
1423135_at	THY1
1423142_a_at	GTPBP4
1423176_at	TOB1
1423211_at	NOP10
1423252_at	HDGFRP3
1423415_at	GPR83
1423747_a_at	PDK1
1423748_at	PDK1
1423756_s_at	IGFBP4
1423757_x_at	IGFBP4
1423839_a_at	BTF3
1424039_at	TMEM66
1424262_at	AIF1L
1424446_at	ARMC7
1424706_at	ZFP51
1424847_at	NEFH
1424895_at	GPSM2
1424936_a_at	DNAH8
1424953_at	BC021614
1425003_at	UROC1
1425060_s_at	CLIP1
1425113_x_at	---
1425226_x_at	TRBC2
1425245_a_at	RGS11
1425373_a_at	PSMG2
1425484_at	TOX
1425518_at	RAPGEF4
1425814_a_at	CALCRL
1425832_a_at	CXCR6
1425837_a_at	CCRN4L
1425854_x_at	TRBC2
1425950_at	SLC17A9
1426074_at	LOC434536
1426113_x_at	TRAC
1426126_a_at	IGFLR1
1426158_at	TRBD2
1426159_x_at	TRBC2
1426167_a_at	CAMK4
1426168_a_at	TRAC
1426170_a_at	CD8B1
1426215_at	DDC
1426377_at	ZFP281
1426414_a_at	RNF7
1426538_a_at	TRP53
1426550_at	SIDT1
1426551_at	SIDT1
1426772_x_at	TRBC2
1426816_at	CCDC64
1426877_a_at	PBRM1
1426959_at	BDH1
1427048_at	SMO
1427216_at	IFNZ
1427275_at	SMC4
1427276_at	SMC4
1427305_at	PIGA
1427488_a_at	BIRC6
1427532_at	TRAT1
1427568_a_at	IFT80
1427628_at	TRBV13-2
1427653_at	TRAC
1427656_at	TCRB-V13
1427666_a_at	TRBV5
1427667_s_at	TRBV5
1427752_a_at	TRBV29
1427765_a_at	TRBV14
1427849_a_at	TRBV26
1428162_at	LRIF1
1428329_a_at	IFT80
1428333_at	ARXES2
1428357_at	TDRP
1428436_at	LSM14A
1428485_at	CAR12
1428492_at	GLIPR2
1428502_at	ACTR6
1428547_at	NT5E
1428595_at	SLC6A19
1428601_at	1700003E16RIK
1428693_at	2610044O15RIK8
1428797_at	SETD6
1429154_at	SLC35F2
1429192_at	SKI
1429274_at	LYPD6B
1429399_at	RNF125
1429490_at	RIF1
1429678_at	5730508B09RIK
1429764_at	FAM101B
1429870_at	TNIK
1429951_at	SSBP2
1430073_at	KBTBD11
1430097_at	8430436C05RIK
1430127_a_at	CCND2
1430190_at	CCDC30
1430196_at	8430408J09RIK
1430378_at	2900011G08RIK
1430394_a_at	ABCB9
1430448_at	6720418B01RIK
1430544_at	5830404H04RIK
1430576_at	TPP2
1430579_at	TNIK
1430833_at	ITK
1430929_at	9430082L08RIK
1431060_at	PELI1
1431218_at	ZDHHC20
1431242_at	6330575P09RIK
1431630_a_at	KLF3
1431698_at	UBASH3A
1431749_a_at	RASGRP1
1432023_a_at	SLC17A9
1432156_a_at	RNF32
1432288_at	RP23-81K14.3
1432352_at	5730405I09RIK
1432543_a_at	KLF13
1432589_at	---
1432805_at	8030431A06RIK
1432848_a_at	FRMD8
1433010_at	5530400N10RIK
1433107_at	---
1433108_at	TRBJ2-1
1433338_at	6720460K10RIK
1433453_a_at	ABTB2
1433471_at	TCF7
1433657_at	FAM78A
1433769_at	ALS2CL
1433779_at	CASC4
1433792_at	NRIP2
1433795_at	TGFBR3
1433825_at	NTRK3
1433836_a_at	8430408G22RIK
1433982_at	USP28
1434091_at	FAAH
1434110_x_at	MUP16
1434210_s_at	LRIG1
1434236_at	ZDHHC20
1434309_at	FNTB
1434353_at	SFMBT2
1434404_at	FAM73A
1434451_at	ATXN1
1434473_at	SLC16A5
1434477_at	HECA
1434509_at	RAPGEF6
1434722_at	AMPD1
1434840_at	HRB
1434974_at	PDK1
1435058_x_at	STXBP3A
1435084_at	C730049O14RIK
1435137_s_at	1200015M12RIK
1435149_at	PLCG1
1435158_at	RBM12B1
1435164_s_at	UBA3
1435227_at	BCL11B
1435397_at	ZBTB44
1435483_x_at	SLC25A32
1435716_x_at	SNRPN
1435836_at	PDK1
1435891_x_at	2610021A01RIK
1435945_a_at	KCNN4
1435970_at	NLK
1435977_at	HDGFRP3
1435987_x_at	1110059G02RIK
1436071_at	ANKRD26
1436103_at	RAB3IP
1436145_at	IGF2BP3
1436203_a_at	1110059G02RIK
1436261_at	DYSF
1436271_at	APOL7E
1436398_at	LEF1
1436423_at	THEMIS
1436491_at	5830431A10RIK
1436608_at	PCED1B
1436726_s_at	SPTLC1
1436750_a_at	OXCT1
1436784_x_at	SF3B4
1436864_at	A430090L17RIK
1436879_x_at	AFP
1436918_at	DYRK2
1436933_at	AKAP13
1436964_at	D7ERTD715E
1436976_a_at	YOD1
1436981_a_at	YWHAZ
1437225_x_at	GNAI3
1437262_x_at	BCAS2
1437270_a_at	CLCF1
1437390_x_at	STX1A
1437405_a_at	IGFBP4
1437406_x_at	IGFBP4
1437445_at	TRPM1
1437475_at	BC028454
1437526_x_at	HNRNPR
1437561_at	TRAT1
1437581_at	ZFP800
1437602_at	FAM71B
1437636_at	PYDC4
1437714_x_at	USP14
1437917_at	D530037H12RIK
1438016_at	DKC1
1438050_x_at	TSPAN12
1438074_at	IGSF23
1438131_at	FBXW2
1438288_x_at	1110059G02RIK
1438334_at	DOCK2
1438392_at	CD247
1438487_s_at	ZZZ3
1438501_at	RPS17
1438511_a_at	RGCC
1438536_at	5830411N06RIK
1438577_at	---
1438784_at	BCL11B
1438921_at	ATR
1438931_s_at	SESN1
1439087_a_at	PIK3IP1
1439126_at	1110007A13RIK
1439136_at	SSBP3
1439146_s_at	MMU-MIR-8119
1439415_x_at	LOC622373
1439569_at	GPR83
1439595_at	TRAJ19
1439616_at	---
1439719_at	THEMIS
1439736_at	5830453J16RIK
1439764_s_at	IGF2BP2
1439808_at	IPCEF1
1439824_at	CHM
1439843_at	CAMK4
1439872_at	---
1439886_at	4632415L05RIK
1439895_at	AU021025
1439956_at	MS4A6B
1439981_at	A430001F24RIK
1440055_at	AI848100
1440137_at	BCL11B
1440157_at	SCML4
1440163_at	6030490B17RIK
1440164_x_at	CD8A
1440292_at	D13ERTD666E
1440315_at	MBNL1
1440326_at	SKAP1
1440360_at	ARL6IP5
1440586_at	B430203I24RIK
1440609_at	MAP4K4
1440759_at	---
1440760_at	LEF1
1440808_x_at	CD163L1
1441038_at	UTRN
1441058_at	ITPKB
1441115_at	D18ERTD232E
1441153_at	UTRN
1441200_at	KLF3
1441231_at	---
1441286_at	TRAV6-3
1441346_at	2810421E14RIK
1441372_at	5930405F01RIK
1441375_at	LRIG1
1441415_at	SPRED2
1441416_at	INPP4B
1441418_at	SKAP1
1441441_at	PRRG1
1441535_at	MLLT3
1441552_at	TRAJ50
1441574_at	PITPNC1
1441589_at	SKAP1
1441677_at	SMC4
1441689_at	NUP153
1441715_at	B130055D15RIK
1441769_at	ARL15
1441788_s_at	DKC1
1441860_x_at	IDE
1441880_x_at	MGC30332
1441896_x_at	OBFC1
1441911_x_at	GART
1441926_x_at	TMIE
1441975_at	ACPP
1442022_at	THEMIS
1442045_at	---
1442073_at	---
1442183_at	LOC236069
1442241_at	SRPK2
1442282_at	LOC625068
1442332_at	TGFBR3
1442375_at	UBAP2
1442380_at	LCN4
1442427_at	9630026M06RIK
1442447_at	---
1442463_at	RAB10
1442528_at	XPO4
1442822_at	CAMK4
1442855_at	DOPEY1
1442920_at	KLF3
1443148_at	HIP2
1443153_at	TRIP11
1443192_at	---
1443279_at	NLK
1443375_at	GNAS
1443464_at	SNTB1
1443527_at	TERF1
1443534_at	---
1443699_at	PTPRK
1443771_x_at	SMAD7
1443772_at	---
1443798_at	PIK3CD
1443802_at	TNIK
1443877_a_at	RAPGEF6
1443884_at	THADA
1443932_at	KLHDC1
1443964_at	TMIE
1444088_at	---
1444171_at	PDCD4
1444299_at	A430093F15RIK
1444735_at	ZNRF2
1444785_at	SKI
1444878_at	DOCK10
1445001_at	---
1445106_at	MBNL1
1445144_at	SNTB1
1445201_at	ZFP53
1445388_at	CD226
1445405_at	---
1445574_at	---
1445612_at	TOX
1445629_at	SLC35D1
1445660_at	2700094F01RIK
1445695_at	ATXN1
1445748_at	CD3E
1445985_at	TRAF3IP2
1446001_at	REPS1
1446079_at	ZMAT2
1446188_at	LRRIQ2
1446244_at	ZYG11B
1446258_at	SNTB1
1446412_at	WWOX
1446414_at	0910001A06RIK
1446476_at	TRAJ13
1446539_at	INPP4B
1446562_at	SH3KBP1
1446570_at	MAML2
1446598_at	PRKCA
1446711_at	A130040G06RIK
1446757_at	SUGT1
1446770_at	PIK3CD
1446814_at	---
1446950_at	TOX
1446992_at	CCDC64
1447100_s_at	5730508B09RIK
1447217_at	UHRF2
1447271_at	NCK1
1447286_at	EMB
1447314_at	TGFBR3
1447546_s_at	MAML2
1447560_at	---
1447625_at	E2F5
1447649_x_at	DNAJC1
1447742_at	LAPTM5
1447766_x_at	LIMD2
1447792_x_at	GPR174
1447810_x_at	PLEKHB2
1447908_x_at	TTC3
1447912_x_at	AKAP9
1447927_at	GBP10
1448075_at	AA408251
1448154_at	NDRG2
1448289_at	CRMP1
1448327_at	ACTN2
1448366_at	STX1A
1448407_at	4632428N05RIK
1448485_at	GGT1
1448576_at	IL7R
1448931_at	F2RL1
1449009_at	TGTP2
1449011_at	SLC12A7
1449125_at	TNFAIP8L1
1449292_at	RB1CC1
1449347_a_at	XLR4C
1449414_at	ZFP53
1449471_at	KCNMB4
1449508_at	IL27RA
1449750_at	AA407331
1449893_a_at	LRIG1
1449945_at	PPARGC1B
1450065_at	ADCY7
1450068_at	BAZ1B
1450272_at	TNFSF8
1450339_a_at	BCL11B
1450460_at	AQP3
1450461_at	TCF7
1450924_at	HDGFRP3
1450931_at	DOCK9
1451141_at	METTL8
1451146_at	ZFP386
1451363_a_at	DENND2D
1451542_at	SSBP2
1451605_at	DYX1C1
1451626_x_at	GAG
1451634_at	AIRN
1451763_at	CNGA1
1451790_a_at	TFPI
1451791_at	TFPI
1451898_a_at	SEMA6C
1451910_a_at	CD6
1451998_at	TASP1
1452083_a_at	PJA1
1452097_a_at	DUSP7
1452197_at	SMC4
1452205_x_at	TRBC2
1452237_at	AGFG1
1452257_at	BDH1
1452405_x_at	TRAC
1452415_at	ACTN1
1452539_a_at	CD247
1452592_at	MGST2
1452632_at	LOC637741
1452713_a_at	SNRNP40
1452792_at	DZIP1
1452966_at	BCL11B
1453103_at	ABLIM1
1453238_s_at	3930401B19RIK
1453345_at	NIPAL1
1453402_at	6430500C12RIK
1453433_at	WDR89
1453568_at	DAPL1
1453622_s_at	MLLT3
1453636_at	PCGF5
1454042_a_at	SRPK1
1454064_a_at	RNF138
1454465_at	5830435N06RIK
1454521_at	2810421E14RIK
1454666_at	KLF3
1454734_at	LEF1
1454931_at	EID2
1455176_a_at	SYT11
1455266_at	KIF5C
1455279_at	DRC1
1455324_at	PLCXD2
1455357_x_at	TOMM20
1455370_at	A630023P12RIK
1455425_at	TET1
1455442_at	SLC6A19
1455527_at	CD163L1
1455555_at	VIPR1
1455724_at	PRRG1
1455938_x_at	RAD21
1456064_at	AI504432
1456065_at	UBASH3A
1456133_x_at	ITGB5
1456139_at	AIR
1456178_at	BAMBI-PS1
1456199_x_at	RANBP9
1456235_at	BB165335
1456261_at	SH3KBP1
1456266_at	RPL30
1456432_at	GRAP2
1456462_x_at	PPP1CB
1456467_s_at	NLK
1456557_at	CCDC30
1456590_x_at	AKR1B3
1456603_at	FAM101B
1456678_at	SKAP1
1456685_at	NSG2
1456688_at	TOP2B
1456796_at	SNAI3
1456836_at	ITK
1456878_at	FAM211B
1456896_at	6720462K09RIK
1456956_at	ZFPN1A2
1457120_at	ITK
1457154_at	06/03/14
1457174_at	AU015680
1457356_at	IGF2R
1457359_at	INPP4B
1457433_x_at	ZFP120
1457517_at	A730046G19RIK
1457605_at	ATXN1
1457630_at	WHSC1L1
1457643_x_at	2610316D01RIK
1457667_x_at	DYRK2
1457709_a_at	A930005H10RIK
1457759_at	A630081D01RIK
1457809_at	PCAF
1457911_at	A930002I21RIK
1457980_x_at	UCK2
1458118_at	D2ERTD391E
1458284_at	PTBP1
1458460_at	STIM1
1458589_at	---
1458809_at	---
1458889_at	EVL
1458947_at	2010111I01RIK
1458974_at	TOX
1458991_at	SLC37A1
1459009_at	UTRN
1459043_at	FNTB
1459107_at	KCNH3
1459344_at	9630019E01RIK
1459362_at	---
1459382_at	DOCK2
1459398_at	---
1459463_at	---
1459573_at	BXDC5
1459589_at	CRYL1
1459592_a_at	PPP1R13L
1459643_at	GM16085
1459722_at	ZSWIM6
1459766_x_at	SF1
1459791_at	DNAJC1
1459804_at	CREBBP
1459828_at	SRRM1
1459835_s_at	DNAJA1
1460251_at	FAS
1460280_at	GRAP2
1460403_at	PSIP1
1460470_at	ACOXL
1460474_at	2610028L16RIK
1460499_at	9230110I02RIK
1460597_at	ASXL2
1460651_at	LAT
1460695_a_at	2010111I01RIK

## Sheet: CD8a_DC_SIG_mean_2x
#Analysis Name:CD8a_DC_MeanTest_MeanRef_2.0
#GCT source file:/home/user/dataNormRMA_GSE9810.gct
#CLS source file:/home/user/dataNormRMA_GSE9810.cls
#Test classes:CD8a_DC
#Reference classes:B, CD11b_DC, CD8_T, NK, pDC
#Analysis Method:MeanTest_MeanRef
#Analysis Parameter:Minimal linear fold change = 2.0
#Analysis Parameter:Maximal FDR = 0.05
Name	Description
1415677_at	DHRS1
1415687_a_at	PSAP
1415818_at	ANXA6
1415849_s_at	STMN1
1415878_at	RRM1
1415947_at	CREG1
1415948_at	CREG1
1415961_at	ITM2C
1415971_at	MARCKS
1415977_at	ISYNA1
1415987_at	HDLBP
1415995_at	CASP6
1416016_at	TAP1
1416036_at	FKBP1A
1416050_a_at	SCARB1
1416066_at	CD9
1416076_at	CCNB1
1416109_at	FUCA1
1416119_at	TXN1
1416120_at	RRM2
1416132_at	EFR3A
1416137_at	ANXA7
1416138_at	ANXA7
1416148_at	LAPTM4B
1416165_at	RAB31
1416167_at	PRDX4
1416168_at	SERPINF1
1416188_at	GM2A
1416235_at	LRRC59
1416236_a_at	MPZL2
1416240_at	PSMB7
1416258_at	TK1
1416273_at	TNFAIP2
1416299_at	SHCBP1
1416309_at	NUSAP1
1416326_at	CRIP1
1416330_at	CD81
1416340_a_at	MAN2B1
1416356_at	GMPR2
1416358_at	MFSD10
1416383_a_at	PCX
1416389_a_at	RCBTB2
1416400_at	PYCRL
1416431_at	TUBB6
1416436_a_at	UQCC1
1416439_at	DCTPP1
1416441_at	CPQ
1416470_a_at	RPN1
1416524_at	SPOP
1416525_at	SPOP
1416527_at	RAB32
1416544_at	EZH2
1416558_at	MELK
1416575_at	CDC45
1416592_at	GLRX
1416593_at	GLRX
1416641_at	LIG1
1416654_at	SLC31A2
1416664_at	CDC20
1416665_at	COQ7
1416698_a_at	CKS1B
1416699_at	1110008F13RIK
1416706_at	RPE
1416726_s_at	UBE2S
1416727_a_at	CYB5
1416746_at	H2AFX
1416782_s_at	PRAF2
1416796_at	NCK2
1416802_a_at	CDCA5
1416827_at	TBXAS1
1416871_at	ADAM8
1416939_at	PPA1
1416954_at	SLC25A10
1416955_at	SLC25A10
1416961_at	BUB1B
1416964_at	EEFSEC
1416968_a_at	HSD3B7
1416978_at	FCGRT
1416979_at	POMP
1417019_a_at	CDC6
1417037_at	ORC6
1417045_at	BID
1417056_at	PSME1
1417060_at	PPP1R11
1417071_s_at	CYP4V3
1417115_at	MAP3K12
1417122_at	VAV3
1417124_at	DSTN
1417128_at	PLEKHO1
1417131_at	CDC25A
1417132_at	CDC25A
1417145_at	NFXL1
1417162_at	TMBIM1
1417190_at	NAMPT
1417212_at	FAM195A
1417254_at	SPATA5
1417272_at	FAM114A1
1417291_at	TNFRSF1A
1417293_at	HS6ST1
1417294_at	AKR7A5
1417299_at	NEK2
1417312_at	DKK3
1417331_a_at	ARL6
1417341_a_at	PPP1R2-PS4
1417365_a_at	CALM1
1417366_s_at	CALM1
1417376_a_at	CADM1
1417377_at	CADM1
1417378_at	CADM1
1417414_at	SEPT3
1417450_a_at	TACC3
1417457_at	CKS2
1417458_s_at	CKS2
1417478_a_at	PPP2R3C
1417507_at	CYB561
1417523_at	PLEK
1417541_at	HELLS
1417542_at	RPS6KA2
1417566_at	ABHD5
1417567_at	CTNNBIP1
1417590_at	CYP27A1
1417594_at	GKAP1
1417652_a_at	TBCA
1417667_a_at	PTER
1417695_a_at	SOAT1
1417696_at	SOAT1
1417715_a_at	GOT2
1417716_at	GOT2
1417730_at	EXT1
1417744_a_at	RALB
1417752_at	CORO1C
1417775_at	POLR1A
1417801_a_at	PPFIBP2
1417809_at	SLC22A18
1417811_at	SLC8B1
1417820_at	TOR1B
1417823_at	GCAT
1417864_at	PGK1
1417866_at	TNFAIP1
1417896_at	TJP3
1417904_at	DCLRE1A
1417910_at	CCNA2
1417911_at	CCNA2
1417925_at	CCL22
1417926_at	NCAPG2
1417938_at	RAD51AP1
1417959_at	MMU-MIR-6945
1417981_at	INSIG2
1418018_at	CPD
1418030_at	SLCO3A1
1418057_at	TIAM1
1418061_at	LTBP2
1418098_at	ADCY4
1418100_at	A030009H04RIK
1418103_at	SLC12A9
1418114_at	RBPJ
1418115_s_at	TOR1AIP2
1418123_at	UNC119
1418150_at	MTMR4
1418151_at	MTMR4
1418164_at	STX2
1418184_at	CENPM
1418195_at	GALNT10
1418204_s_at	AIF1
1418206_at	SDF2L1
1418219_at	IL15
1418231_at	LIMS1
1418254_at	APIP
1418258_s_at	DYNLL2
1418264_at	CENPK
1418267_at	MST1
1418292_at	ASNA1
1418302_at	PPT2
1418312_at	ZFP276
1418313_at	ZFP276
1418344_at	TMEM8
1418364_a_at	MIR692-2B
1418371_at	DYNLL2
1418377_a_at	SIVA1
1418402_at	ADAM19
1418403_at	ADAM19
1418406_at	PDE8A
1418439_at	D10ERTD322E
1418451_at	GNG2
1418455_at	COPZ2
1418478_at	LMO1
1418506_a_at	PRDX2
1418583_at	HINT3
1418638_at	H2-DMB1
1418652_at	CXCL9
1418658_at	RMDN1
1418665_at	IMPA2
1418698_a_at	FECH
1418699_s_at	FECH
1418702_a_at	2810428I15RIK
1418718_at	CXCL16
1418737_at	NUDT2
1418764_a_at	BPNT1
1418856_a_at	FANCA
1418859_at	RFXAP
1418865_at	ZFP385A
1418895_at	SKAP2
1418927_a_at	HABP4
1418930_at	CXCL10
1418963_at	FAM188A
1418991_at	BAK1
1419029_at	ERO1L
1419082_at	SERPINB2
1419099_x_at	STOM
1419152_at	2810417H13RIK
1419153_at	2810417H13RIK
1419183_at	PAPD4
1419191_at	HIPK3
1419249_at	CDK14
1419250_a_at	CDK14
1419270_a_at	DUT
1419300_at	FLT1
1419322_at	FGD6
1419328_at	SEMA4F
1419382_a_at	DHRS4
1419385_a_at	UBQLN1
1419403_at	SMCO4
1419464_at	WDR86
1419508_at	RIPK1
1419509_a_at	NAGK
1419513_a_at	ECT2
1419515_at	FGD2
1419530_at	IL12B
1419538_at	FLT3
1419585_at	RP2H
1419680_a_at	ELAC2
1419738_a_at	TPM2
1419803_s_at	CCDC12
1419838_s_at	PLK4
1419943_s_at	CCNB1
1419985_s_at	CCDC69
1420015_s_at	PPT1
1420016_at	PPT1
1420054_s_at	SLC35C2
1420064_s_at	TKTL1
1420081_s_at	KNSTRN
1420113_s_at	COPRS
1420361_at	SLC11A1
1420382_at	APOBR
1420383_a_at	COL4A3BP
1420404_at	CD86
1420437_at	IDO1
1420442_at	CACNA1S
1420472_at	MTPN
1420475_at	MTPN
1420544_at	GCSAM
1420549_at	GBP2B
1420646_at	NUS1
1420651_at	ATE1
1420664_s_at	PROCR
1420684_at	ACOX3
1420693_at	MYOM1
1420703_at	CSF2RA
1420707_a_at	TRAIP
1420715_a_at	PPARG
1420876_a_at	SEPT6
1420896_at	SNAP23
1420897_at	SNAP23
1420898_at	SNAP23
1420906_at	CD2AP
1420907_at	CD2AP
1420961_a_at	IVNS1ABP
1420979_at	PAK1
1421011_at	HSD17B11
1421056_at	DNASE1L3
1421057_at	DNASE1L3
1421102_a_at	VAMP3
1421116_a_at	RTN4
1421137_a_at	PKIB
1421138_a_at	PKIB
1421211_a_at	CIITA
1421284_at	PIGN
1421389_a_at	EIF2AK4
1421413_a_at	PDLIM5
1421424_a_at	ANPEP
1421534_at	DFNA5
1421709_a_at	FMO5
1421731_a_at	FEN1
1421813_a_at	PSAP
1421818_at	BCL6
1421854_at	FGL2
1421855_at	FGL2
1421876_at	MAPK9
1421877_at	MAPK9
1421945_a_at	RPF2
1421955_a_at	NEDD4
1421998_at	TOR3A
1422011_s_at	3830403N18RIK
1422016_a_at	CENPH
1422088_at	MYCL
1422128_at	RPL14
1422159_at	PPEF2
1422235_at	HTR7
1422252_a_at	CDC25C
1422294_at	XCR1
1422407_s_at	HRAS
1422430_at	FIGNL1
1422432_at	DBI
1422433_s_at	IDH1
1422449_s_at	RCN2
1422460_at	MAD2L1
1422462_at	UBE2T
1422467_at	PPT1
1422468_at	PPT1
1422483_a_at	CYCS
1422484_at	CYCS
1422491_a_at	BNIP2
1422499_at	LIMA1
1422527_at	H2-DMA
1422537_a_at	ID2
1422542_at	GPR34
1422557_s_at	MT1
1422558_at	GAMT
1422559_at	UBE2N
1422567_at	FAM129A
1422577_at	CS
1422591_at	TCEB3
1422593_at	AP3S1-PS2
1422619_at	PPAP2A
1422620_s_at	PPAP2A
1422631_at	AHR
1422664_at	RAB10
1422671_s_at	NAALAD2
1422747_at	CHEK2
1422753_a_at	POLR3K
1422776_at	SERPINB8
1422781_at	TLR3
1422782_s_at	TLR3
1422814_at	ASPM
1422861_s_at	PDLIM5
1422887_a_at	CTBP2
1422944_a_at	DIAP3
1422985_at	FZD1
1423034_at	TXNDC17
1423035_s_at	TXNDC17
1423092_at	INCENP
1423108_at	SLC25A20
1423109_s_at	SLC25A20
1423137_at	RALA
1423140_at	LIPA
1423141_at	LIPA
1423166_at	CD36
1423195_at	HIAT1
1423224_at	TCTN2
1423254_x_at	RPS27L
1423276_at	ILDR1
1423291_s_at	HYOU1
1423295_at	TM9SF2
1423316_at	TMEM39A
1423326_at	ENTPD1
1423330_at	ENSA
1423358_at	ECE2
1423392_at	CLIC4
1423401_at	ETV6
1423423_at	PDIA3
1423463_a_at	KNSTRN
1423520_at	LMNB1
1423569_at	GATM
1423581_at	NMT2
1423588_at	ARPC4
1423621_a_at	SLC33A1
1423624_at	FANCL
1423648_at	PDIA6
1423661_s_at	CTDSP2
1423707_at	TMEM50B
1423714_at	ASF1B
1423769_at	PTCD2
1423775_s_at	PRC1
1423809_at	TCF19
1423813_at	KIF22
1423816_at	CXX1B
1423833_a_at	MPC2
1423862_at	PLEKHF2
1423877_at	CHAF1B
1423920_at	NCAPH
1423965_at	CD99L2
1423966_at	CD99L2
1424046_at	BUB1
1424048_a_at	CYB5R1
1424052_at	THAP4
1424095_at	RTCA
1424118_a_at	SPC25
1424121_at	COMMD1
1424122_s_at	COMMD1
1424124_at	MOSPD2
1424128_x_at	AURKB
1424140_at	GALE
1424150_at	GDPD5
1424164_at	MRPL50
1424169_at	TAX1BP3
1424195_a_at	INPP5D
1424210_at	ERLIN1
1424215_at	FUNDC1
1424226_at	9030617O03RIK
1424267_at	1810043G02RIK
1424275_s_at	TRIM41
1424278_a_at	BIRC5
1424280_at	MOSPD1
1424296_at	GCLC
1424297_at	ZFP282
1424304_at	TPCN2
1424327_at	ANAPC15
1424328_s_at	ANAPC15-PS
1424345_s_at	UBE2M
1424367_a_at	HOMER2
1424404_at	0610040J01RIK
1424410_at	TTC8
1424418_at	SLC25A38
1424438_a_at	LEPROT
1424445_at	TM4SF5
1424450_at	GPRC5C
1424489_a_at	TRIT1
1424511_at	AURKA
1424513_at	ATP6V0A2
1424528_at	CGREF1
1424529_s_at	CGREF1
1424541_at	TMEM70
1424575_at	RABL5
1424583_at	FARP2
1424650_at	PDIA5
1424717_at	MIS12
1424720_at	MGAT4B
1424760_a_at	SMYD2
1424766_at	ERCC6L
1424783_a_at	UGT1A1
1424800_at	ENAH
1424814_a_at	BCL2L14
1424863_a_at	HIPK2
1424894_at	RAB13
1424927_at	GLIPR1
1424987_at	5430435G22RIK
1424989_at	ORAI1
1424991_s_at	TYMS
1425000_s_at	PROSER2
1425027_s_at	SFT2D2
1425028_a_at	TPM2
1425053_at	ISOC1
1425066_a_at	MTMR14
1425129_a_at	TALDO1
1425157_x_at	TSPAN33
1425214_at	P2RY6
1425243_at	CD207
1425255_s_at	HNRNPLL
1425282_at	RNF144B
1425294_at	SLAMF8
1425333_at	RAB43
1425335_at	CD8A
1425338_at	PLCB4
1425380_at	RASGRP4
1425383_a_at	PBX1
1425386_at	OCSTAMP
1425388_a_at	TPK1
1425456_a_at	MAP2K3
1425477_x_at	H2-AB1
1425496_at	ABCA3
1425536_at	STX3
1425543_s_at	PLEKHA5
1425546_a_at	TRF
1425581_s_at	GALNT7
1425632_a_at	PQLC2
1425640_at	AFF1
1425656_a_at	BAIAP2
1425702_a_at	ENPP5
1425747_at	DOCK5
1425764_a_at	BCAT2
1425784_a_at	OLFM1
1425805_a_at	USP12
1425811_a_at	CSRP1
1425815_a_at	HMMR
1425855_a_at	CRK
1425933_a_at	NT5C2
1425977_a_at	SLK
1425983_x_at	HIPK2
1426024_a_at	DBN1
1426123_a_at	RRBP1
1426165_a_at	CASP3
1426195_a_at	CST3
1426220_at	SLC35F6
1426227_s_at	VPS37C
1426260_a_at	UGT1A1
1426261_s_at	UGT1A1
1426275_a_at	UXS1
1426331_a_at	FRMD4B
1426389_at	CAMK1D
1426406_at	SETD8
1426430_at	JAG2
1426431_at	JAG2
1426452_a_at	RAB30
1426465_at	DLGAP4
1426506_at	EVI2A
1426515_a_at	TOR1A
1426535_at	POGLUT1
1426540_at	ENDOD1
1426541_a_at	ENDOD1
1426542_at	ENDOD1
1426543_x_at	ENDOD1
1426554_a_at	PGAM1
1426562_a_at	OLFM1
1426567_a_at	PQLC1
1426580_at	PLK4
1426581_at	PTPMT1
1426594_at	FRMD4B
1426622_a_at	QPCT
1426649_at	TMEFF1
1426653_at	MCM3
1426774_at	PARP12
1426785_s_at	MGLL
1426806_at	NABP1
1426808_at	LGALS3
1426817_at	MKI67
1426828_at	VPS9D1
1426850_a_at	MAP2K6
1426857_a_at	HSDL2
1426915_at	DAPK1
1426928_at	CCDC93
1426952_at	ARHGAP18
1426983_at	FNBP1
1427033_at	DNMBP
1427061_at	RBBP8
1427077_a_at	AP2B1
1427084_a_at	MAP4K5
1427094_at	POLE2
1427103_at	PLEKHO2
1427105_at	CENPN
1427161_at	CENPF
1427164_at	IL13RA1
1427213_at	PFKFB1
1427282_a_at	FXN
1427345_a_at	SULT1A1
1427347_s_at	TUBB2A
1427456_at	WDFY3
1427475_a_at	PDLIM5
1427478_at	USP12
1427619_a_at	SH3TC1
1427661_a_at	TSSC4
1427707_a_at	STIL
1427878_at	CYSTM1
1427912_at	CBR3
1427921_s_at	CMC2
1427924_at	STX17
1427925_at	STX17
1427964_at	CMTM8
1427996_at	BC028528
1428046_a_at	ZFX
1428097_at	2510009E07RIK
1428104_at	TPX2
1428116_a_at	DYNLT1-PS1
1428129_at	LMAN1
1428140_at	OXCT1
1428154_s_at	PPAPDC1B
1428164_at	NUDT9
1428195_at	AHCYL2
1428206_at	CCDC69
1428249_at	PYGO2
1428256_at	TXNDC15
1428290_at	MIPEP
1428319_at	PDLIM7
1428345_at	PPAPDC2
1428346_at	TRAFD1
1428351_at	PPM1M
1428369_s_at	ARHGAP21
1428374_at	GLCE
1428420_a_at	EXOC3L4
1428433_at	HIPK2
1428445_at	YIF1B
1428450_at	2610034B18RIK
1428458_at	POP1
1428468_at	3110043O21RIK
1428476_a_at	ELAC2
1428477_at	ELAC2
1428480_at	CDCA8
1428481_s_at	CDCA8
1428493_at	SIPA1L3
1428517_at	WDFY3
1428550_at	YDJC
1428579_at	FMNL2
1428598_at	TBC1D7
1428615_at	LPAR6
1428646_at	PBX1
1428647_at	PBX1
1428660_s_at	TOR3A
1428706_at	CENPV
1428713_s_at	GINS2
1428743_at	BRI3BP
1428744_s_at	BRI3BP
1428783_at	PRKAR2A
1428810_at	2700097O09RIK
1428822_a_at	SNX24
1428827_at	WHSC1
1428875_at	GOLIM4
1428911_at	TTLL4
1428929_s_at	SLC25A26
1429055_at	4930506M07RIK
1429058_at	TMEM107
1429078_a_at	COPS7A
1429087_at	INIP
1429092_at	VKORC1L1
1429095_at	CENPP
1429097_at	RNF150
1429114_at	SESTD1
1429118_a_at	GIN1
1429156_at	CENPW
1429171_a_at	NCAPG
1429173_at	MMU-MIR-7091
1429206_at	RHOBTB1
1429209_at	COL23A1
1429210_at	COL23A1
1429213_at	NDUFAF6
1429229_s_at	CEP128
1429246_a_at	ANXA6
1429268_at	2610318N02RIK
1429270_a_at	SYCE2
1429272_a_at	APOL7C
1429294_at	TRIP13
1429295_s_at	TRIP13
1429347_at	BCL2L14
1429404_at	SAPCD2
1429466_s_at	APH1C
1429494_at	TRIM35
1429520_a_at	ACER3
1429532_at	MORC2A
1429535_at	ARMC8
1429543_at	6230424C14RIK
1429566_a_at	HIPK2
1429656_at	RHOBTB1
1429682_at	FAM46C
1429703_at	2900072G11RIK
1429716_at	ZCCHC4
1429737_a_at	CRLS1
1429763_at	CNIH4
1429783_at	PDLIM5
1429884_at	SRGAP2
1429909_at	PRR5L
1430125_s_at	PQLC1
1430126_at	2310035C23RIK
1430139_at	HELLS
1430150_at	DCP2
1430163_at	RAB43
1430183_at	PBX1
1430274_a_at	STARD3NL
1430291_at	DOCK5
1430332_a_at	GUSB
1430419_at	2310031A07RIK
1430421_a_at	TMEM205
1430439_at	MCTP1
1430474_a_at	MTCH2
1430482_at	ADORA3
1430520_at	CPNE8
1430569_at	TTC9C
1430574_at	CDKN3
1430594_at	RAB11FIP1
1430623_s_at	NABP1
1430634_a_at	PFKP
1430640_a_at	PRKAR2B
1430811_a_at	NUF2
1430819_at	NAAA
1430852_at	1600029I14RIK
1430869_a_at	HABP4
1430889_a_at	TPMT
1430980_a_at	EIF4A1
1430985_at	TMEM256
1431028_a_at	PANK1
1431072_a_at	CCDC50
1431087_at	SPC24
1431133_at	ARHGAP18
1431196_at	ATP2C1
1431226_a_at	FNDC4
1431251_at	LRRC3
1431252_a_at	ZFP655
1431323_at	LZTFL1
1431359_a_at	1110007C09RIK
1431611_a_at	CADM1
1431667_s_at	EFCAB11
1431694_a_at	CTNNBIP1
1431929_a_at	STX17
1432013_a_at	MTFR2
1432091_a_at	SGSM3
1432363_at	2410018E23RIK
1432447_a_at	MEAF6
1432505_at	1700009J07RIK
1432600_at	2310061A09RIK
1433408_a_at	MCM10
1433460_at	TTC7B
1433462_a_at	PI4K2A
1433473_x_at	TM2D2
1433543_at	ANLN
1433592_at	CALM1
1433612_at	AP2S1
1433623_at	ZFP367
1433646_at	MRPS27
1433696_at	HN1L
1433719_at	SLC9A9
1433724_at	D15ERTD621E
1433745_at	TRIO
1433759_at	DPY19L1
1433796_at	ENDOD1
1433817_at	AGPAT3
1433819_s_at	AGPAT3
1433847_at	STRIP2
1433858_at	LRRC28
1433892_at	SPAG5
1433893_s_at	SPAG5
1433894_at	JAZF1
1433974_at	SEPHS1
1434089_at	SYNPO
1434092_at	ATG9B
1434117_at	TCEB3
1434143_at	ATMIN
1434152_at	APOL7C
1434156_at	RAB11FIP4
1434158_at	GMDS
1434177_at	ECE1
1434235_at	SLC20A2
1434241_at	TBC1D31
1434272_at	CPEB2
1434322_at	MICALL2
1434339_at	FNBP1L
1434369_a_at	CRYAB
1434373_at	FAM168A
1434375_at	FAM168A
1434381_at	ATMIN
1434406_at	SRGAP2
1434437_x_at	RRM2
1434442_at	STBD1
1434447_at	MET
1434483_at	USP12
1434518_at	PHKA2
1434537_at	SLCO3A1
1434538_x_at	EIF2B2
1434549_at	RAB11A
1434559_at	STX3
1434563_at	RPS6KC1
1434642_at	HSD17B11
1434652_at	CDC42BPB
1434670_at	KIF5A
1434677_at	HPS5
1434703_at	EXTL3
1434705_at	CTBP2
1434708_at	VHL
1434748_at	CKAP2
1434767_at	MIS18BP1
1434777_at	MYCL
1434791_at	ATP6V0A2
1434828_at	FAM102B
1434850_at	IQGAP3
1434859_at	UMPS
1434902_at	RNF157
1434911_s_at	ARHGAP19
1434928_at	GAS2L1
1434929_at	BC035044
1434955_at	41699
1434963_at	SUPT3
1434991_at	FBXW17
1435005_at	CENPE
1435029_at	ZAK
1435064_a_at	TMEM27
1435108_at	ARHGAP22
1435115_at	FNDC5
1435168_at	ZFP710
1435176_a_at	ID2
1435223_at	ERLIN2
1435332_at	HTR7
1435386_at	VWF
1435429_x_at	RPS27L
1435450_at	CPNE3
1435467_at	FGD6
1435490_at	HK3
1435517_x_at	RALB
1435542_s_at	CTTNBP2NL
1435564_at	NEURL1B
1435575_at	KNTC1
1435582_at	WDFY4
1435644_at	SH3PXD2B
1435680_a_at	DPP7
1435727_s_at	LIMA1
1435728_at	TYW3
1435766_at	PPHLN1
1435771_at	PLCB4
1435773_at	PARPBP
1435776_at	2310009B15RIK
1435777_at	ITPRIPL2
1435793_at	APH1C
1435819_at	4922503N01RIK
1435825_at	ACVRL1
1435830_a_at	5430435G22RIK
1435938_at	CKAP2L
1435939_s_at	HEPACAM2
1435985_at	FARP2
1435998_at	CCNB1IP1
1436011_at	ELMO2
1436178_at	LEPREL1
1436181_at	ASAP2
1436186_at	E2F8
1436194_at	PRELID2
1436225_at	TRPM2
1436249_at	TTLL4
1436278_at	FUNDC1
1436307_at	MYO9A
1436329_at	EGR3
1436397_at	TIFAB
1436416_x_at	DNHD1
1436479_a_at	DPP7
1436480_at	DPP7
1436508_at	MLEC
1436509_at	MLEC
1436617_at	CETN4
1436633_at	BAHCC1
1436707_x_at	NCAPH
1436723_at	CENPI
1436725_at	ARHGEF39
1436738_at	PIF1
1436753_at	ADCK5
1436808_x_at	MCM5
1436826_at	TMTC3
1436847_s_at	CDCA8
1436890_at	UAP1L1
1436900_x_at	LEPROT
1436913_at	CDC14A
1436915_x_at	LAPTM4B
1436999_at	PID1
1437088_at	SDAD1
1437141_x_at	DYM
1437151_at	USP22
1437186_at	BC055324
1437187_at	E2F7
1437244_at	GAS2L3
1437251_at	CDCA2
1437284_at	FZD1
1437306_at	CCSER1
1437339_s_at	PCSK5
1437361_at	A430060F13RIK
1437378_x_at	SCARB1
1437448_s_at	CTNND1
1437488_at	SLC9A9
1437580_s_at	NEK2
1437611_x_at	KIF2C
1437615_s_at	VPS37C
1437716_x_at	KIF22
1437762_at	RAB39
1437772_s_at	FUCA1
1437819_s_at	WDR91
1437921_x_at	ZFP516
1437932_a_at	CLDN1
1437950_at	FAM149A
1437989_at	PDE8B
1438013_x_at	DHX32
1438021_at	RBM47
1438030_at	RASGRP3
1438058_s_at	PTOV1
1438067_at	NF1
1438169_a_at	FRMD4B
1438306_at	RNF180
1438315_x_at	AKR7A5
1438365_x_at	LAPTM4B
1438435_at	ACER3
1438609_x_at	TNNI2
1438610_a_at	CRYZ
1438664_at	PRKAR2B
1438678_at	1500011K16RIK
1438796_at	NR4A3
1438847_at	MXD3
1438855_x_at	TNFAIP2
1438882_at	ARHGAP18
1439040_at	CENPE
1439129_at	DOCK5
1439153_at	RNF144B
1439189_at	FNIP2
1439214_a_at	API5
1439234_a_at	TM2D2
1439235_x_at	TM2D2
1439377_x_at	CDC20
1439454_x_at	TM2D2
1439489_at	FFAR4
1439502_at	TECPR2
1439695_a_at	KIF20B
1439768_x_at	SEMA4F
1439787_at	P2RX7
1439833_at	SEPT3
1440037_at	PBX1
1440062_at	2510009E07RIK
1440084_at	AI663975
1440102_at	SLC36A3
1440179_x_at	RNF217
1440209_at	41699
1440348_at	ZFYVE9
1440493_at	GALNT10
1440732_at	D030018L15RIK
1440799_s_at	FARP2
1440830_at	GPR116
1440833_at	CDC2L5
1440862_at	GPR178
1440899_at	FMO5
1440911_at	COL23A1
1440954_at	PBX1
1440995_at	6430531B16RIK
1441069_at	ZDHHC23
1441075_at	NOSTRIN
1441197_at	9530059O14RIK
1441280_at	KCNK12
1441344_at	ERLIN1
1441423_at	ECE1
1441482_at	---
1441548_at	FRMD4B
1441578_at	CCDC86
1441600_at	C920021A13
1441805_at	---
1441887_x_at	LOC622976
1441972_at	6230424C14RIK
1442203_at	LOC552880
1442280_at	KNSTRN
1442461_at	GFOD1
1442582_at	GCSAM
1442599_at	SLC12A9
1442714_at	LOC667963
1442725_at	---
1442798_x_at	HK3
1442865_at	DGKK
1442919_at	G431001E03RIK
1443136_at	LOC432459
1443141_at	---
1443579_s_at	DEPTOR
1443783_x_at	H2-AA
1443939_at	TRABD2B
1443948_at	TTC9C
1443978_at	ANKLE1
1444063_at	5430435G22RIK
1444189_at	A530099J19RIK
1444367_at	FNDC7
1444392_at	LEPREL1
1444516_at	PPFIBP2
1444524_at	GM14005
1444546_at	TIFAB
1444566_at	DNAJB13
1444693_at	CACNB2
1445481_at	AI317158
1445599_at	FNDC7
1445626_at	LGALS3
1445697_at	ITGB1BP1
1445930_at	FNDC7
1445984_at	PFTK1
1446802_at	ATOX1
1447046_at	DNAJB13
1447096_at	---
1447363_s_at	BUB1B
1447372_at	ALDH16A1
1447474_at	RAMP1
1447953_at	EGFL8
1448016_at	SASS6
1448021_at	FAM46C
1448028_at	TBC1D24
1448055_at	FNDC7
1448124_at	GUSB
1448127_at	RRM1
1448162_at	VCAM1
1448167_at	IFNGR1
1448171_at	SIAH2
1448188_at	UCP2
1448191_at	PLK1
1448205_at	CCNB1
1448239_at	HMOX1
1448276_at	TSPAN4
1448314_at	CDK1
1448318_at	PLIN2
1448337_at	UQCC1
1448346_at	CFL1
1448350_at	ASL
1448351_at	CORO1B
1448353_x_at	RPN1
1448371_at	MYLPF
1448441_at	CKS1B
1448466_at	CDCA5
1448467_a_at	EHBP1L1
1448549_a_at	DPAGT1
1448565_at	PPP1R11
1448569_at	MLEC
1448571_a_at	GMFB
1448600_s_at	VAV3
1448627_s_at	PBK
1448629_at	HPS4
1448646_at	WDR12
1448648_at	FAM114A1
1448654_at	MTCH2
1448669_at	DKK3
1448678_at	FAM118A
1448699_at	MRPL54
1448720_at	LRRC40
1448761_a_at	COPG2
1448770_a_at	ATPIF1
1448786_at	PLBD1
1448816_at	PTGIS
1448824_at	UBE2J1
1448834_at	FOXM1
1448848_at	TOR1B
1448863_a_at	TNFAIP1
1448884_at	GTF2E2
1448892_at	DOCK7
1448896_at	PIGF
1448918_at	SLCO3A1
1448923_at	PRKRA
1448928_at	HDAC6
1448936_at	STX12
1448957_at	RBPJ
1448958_at	TOR1AIP2
1448968_at	UBFD1
1448987_at	ACADL
1448993_at	ATG3
1449008_at	TULP3
1449024_a_at	HEXA
1449041_a_at	TRIP6
1449043_at	NAGA
1449045_at	AFG3L1
1449059_a_at	OXCT1
1449060_at	KIF2C
1449085_at	PHF10
1449086_at	RNF141
1449087_at	RNF141
1449130_at	CD1D1
1449131_s_at	CD1D1
1449146_at	NOTCH4
1449171_at	TTK
1449175_at	GPR65
1449194_at	MRPS25
1449195_s_at	CXCL16
1449198_a_at	ST3GAL5
1449207_a_at	KIF20A
1449215_at	SLC22A21
1449216_at	ITGAE
1449254_at	SPP1
1449256_a_at	RAB11A
1449268_at	GFPT1
1449282_at	CYSLTR1
1449300_at	CTTNBP2NL
1449309_at	CYP8B1
1449310_at	PTGER2
1449328_at	LY75
1449336_a_at	SLK
1449342_at	PTPLB
1449348_at	MPP6
1449420_at	PDE1B
1449429_at	FKBP1B
1449433_at	P2RX5
1449448_at	MED9
1449452_a_at	GP2
1449453_at	BST1
1449454_at	BST1
1449481_at	SLC25A13
1449491_at	CARD10
1449497_at	IL12B
1449567_at	TKTL1
1449580_s_at	H2-DMB1
1449590_a_at	MRAS
1449645_s_at	CCT3
1449699_s_at	C330027C09RIK
1449858_at	CD86
1449870_a_at	ATP6V0A2
1449874_at	LY96
1449951_at	NFKBIL1
1450027_at	SDC3
1450044_at	FZD7
1450080_at	CXX1C
1450107_a_at	RENBP
1450111_a_at	NUDT8
1450223_at	APAF1
1450297_at	IL6
1450332_s_at	FMO5
1450385_at	KPNA3
1450391_a_at	MGLL
1450395_at	SLC22A21
1450457_at	CBL
1450629_at	LIMA1
1450692_at	KIF4
1450696_at	PSMB9
1450697_at	SLC30A7
1450706_a_at	ARL3
1450726_at	ASAH2
1450731_s_at	TNFRSF21
1450786_x_at	PDLIM5
1450819_at	PVRL1
1450847_at	NCBP2
1450860_at	LAP3
1450866_a_at	MRPL17
1450870_at	RALA
1450872_s_at	LIPA
1450883_a_at	CD36
1450884_at	CD36
1450898_at	HIAT1
1450920_at	CCNB2
1450925_a_at	RPS27L
1451036_at	SPG21
1451072_a_at	RNF4
1451109_a_at	NEDD4
1451124_at	SOD1
1451128_s_at	KIF22
1451134_a_at	TM2D2
1451136_a_at	EIF2B2
1451201_s_at	RNH1
1451210_at	PPAP2C
1451229_at	HDAC11
1451243_at	RNPEP
1451246_s_at	AURKB
1451255_at	LSR
1451272_a_at	UBE2F
1451288_s_at	1810043G02RIK
1451348_at	DEPTOR
1451350_a_at	LEPROT
1451359_at	LPCAT1
1451370_at	CCDC107
1451398_at	CBR4
1451406_a_at	PCSK5
1451431_a_at	DBNDD2
1451474_a_at	PARP8
1451508_at	LARP1B
1451540_at	MPI
1451584_at	HAVCR2
1451604_a_at	ACVRL1
1451608_a_at	TSPAN33
1451609_at	TSPAN33
1451670_at	RAB43
1451673_at	CD8A
1451708_at	GPR33
1451721_a_at	H2-AB1
1451731_at	ABCA3
1451734_a_at	DBN1
1451756_at	FLT1
1451783_a_at	KIFAP3
1451806_at	FNBP1
1451899_a_at	GTF2IRD1
1451905_a_at	MX1
1451929_a_at	VRK2
1452036_a_at	TMPO
1452040_a_at	CDCA3
1452050_at	CAMK1D
1452067_at	NAAA
1452068_at	NAAA
1452123_s_at	FRMD4B
1452203_at	NABP1
1452235_at	MAN1B1
1452242_at	CEP55
1452256_at	TEFM
1452272_a_at	GFER
1452288_at	MTMR10
1452305_s_at	CENPN
1452348_s_at	IFI205
1452349_x_at	IFI205
1452398_at	PLCE1
1452404_at	PHACTR2
1452408_at	GPR31C
1452411_at	LRRC1
1452414_s_at	CCDC86
1452454_at	SDAD1
1452473_at	PRR15
1452534_a_at	HMGB2
1452584_at	SMDT1
1452585_at	MRPS28
1452597_at	CMC2
1452621_at	PCBD2
1452654_at	ZDHHC2
1452662_a_at	EIF2S1
1452693_at	DHX35
1452697_at	CTDP1
1452754_at	CRELD2
1452759_s_at	PPFIBP1
1452787_a_at	PRMT1
1452814_at	CPNE3
1452834_at	PRR5L
1452870_at	APAF1
1452881_at	GINS2
1452902_at	DHRS13
1452907_at	GALC
1452908_at	DIP2A
1452912_at	DSCC1
1452915_at	PRKAR2A
1452923_at	NDUFAF2
1452954_at	UBE2C
1453004_at	SLC22A23
1453035_at	LNP
1453048_at	NHLRC2
1453063_at	CLTB
1453069_at	PIK3CB
1453076_at	BATF3
1453107_s_at	4933413G19RIK
1453111_a_at	SLC25A39
1453113_at	WDSUB1
1453135_at	FNDC5
1453173_at	AKR1B10
1453226_at	KIF18B
1453257_at	AGPAT5
1453317_a_at	KHDRBS3
1453343_s_at	VRK2
1453369_a_at	FUNDC1
1453416_at	GAS2L3
1453422_a_at	NADK2
1453470_a_at	GNA13
1453472_a_at	SLAMF7
1453473_a_at	DYNLT1-PS1
1453562_a_at	NMRAL1
1453571_at	DEPTOR
1453601_at	ZFP710
1453623_a_at	RAD23A
1453721_a_at	SLC31A2
1453746_at	FNBP1
1453748_a_at	KIF23
1453886_a_at	SLC25A26
1453913_a_at	TAP2
1453920_a_at	MOSPD2
1453956_a_at	CDK14
1453993_a_at	BNIP2
1454037_a_at	FLT1
1454197_a_at	CCDC86
1454605_a_at	PI4K2A
1454650_at	TRIM35
1454676_s_at	TICAM1
1454678_s_at	EOGT
1454694_a_at	TOP2A
1454705_at	D15ERTD621E
1454711_at	TRIO
1454809_at	NCOA7
1454819_at	PLEKHA8
1454884_at	ZBTB46
1454896_at	RBPJ
1454938_at	SNX13
1454942_at	FAM129A
1454966_at	ITGA8
1455009_at	CPD
1455015_at	TBC1D9
1455033_at	FAM102B
1455106_a_at	CKB
1455113_at	ARMC8
1455143_at	NLGN2
1455157_a_at	PIEZO1
1455162_at	TTC39A
1455164_at	ARHGAP31
1455207_at	PTRHD1
1455215_at	PIANP
1455241_at	MAB21L3
1455251_at	ITGA1
1455263_at	LACC1
1455285_at	SLC31A1
1455308_at	ANO6
1455493_at	SYNE1
1455548_at	DLGAP4
1455549_at	SESTD1
1455600_at	RPS3
1455609_at	CIT
1455618_x_at	TSPAN33
1455658_at	CGGBP1
1455667_at	PREB
1455679_at	5830411E10RIK
1455711_at	DTX4
1455730_at	DLGAP5
1455735_at	AP1S3
1455741_a_at	ECE1
1455771_at	BZRAP1
1455793_at	FAM149A
1455796_x_at	OLFM1
1455820_x_at	SCARB1
1455832_a_at	UMPS
1455852_at	NSL1
1455862_at	9630054F20RIK
1455871_s_at	TAX1BP3
1455887_at	ALG8
1455959_s_at	GCLC
1455980_a_at	GAS2L3
1455983_at	CDCA2
1455990_at	KIF23
1455991_at	CCBL2
1456022_at	HIPK2
1456066_a_at	POLR1A
1456071_a_at	CYCS
1456077_x_at	CDC25C
1456155_x_at	FUCA1
1456163_at	FAM72A
1456181_at	WDR91
1456218_at	SNX22
1456401_at	CACNB2
1456435_at	MORN1
1456475_s_at	PRKAR2B
1456481_at	ESYT3
1456500_at	APH1B
1456663_x_at	TM2D2
1456746_a_at	CD99L2
1456769_at	DUSP3
1456846_at	ZBTB42
1456884_at	LOC67660
1456891_at	DENND2C
1456907_at	CXCL9
1456936_at	CABP4
1457265_at	AKAP17B
1457279_at	GM17586
1457321_at	LOC667963
1457465_at	SHROOM4
1457671_at	HOMER2
1457682_at	ARHGAP42
1457695_at	SYNRG
1457745_at	GPR4
1457981_x_at	GINS4
1458399_at	LRRC3
1458630_at	VAV3
1458639_at	FNBP1
1458715_at	CASP6
1458847_at	---
1458882_at	SERPINB8
1459183_at	---
1459196_at	DNMBP
1459215_at	LAPTM4B
1459682_at	LOC434249
1459740_s_at	UCP2
1459741_x_at	UCP2
1459872_x_at	H2-DMA
1459874_s_at	MTMR4
1459888_at	LOC545261
1459910_at	TNKS
1459976_s_at	SOD1
1459983_at	IMPA2
1460014_at	TREML4
1460222_at	SH3BP1
1460231_at	IRF5
1460241_a_at	ST3GAL5
1460331_at	TM9SF2
1460341_at	PLEKHB2
1460353_at	NDC1
1460444_at	ARRB1
1460460_a_at	GORASP2
1460521_a_at	NABP1
1460633_at	PRPF19
1460688_s_at	UNC119B
1460713_at	DNPH1
1460733_at	UNC119B

## Sheet: CD8a_DC_SIG_minPair_mean_2x
#Analysis Name:CD8a_DC_Minimal_pairwise_Mean_2.0
#GCT source file:/home/user/dataNormRMA_GSE9810.gct
#CLS source file:/home/user/dataNormRMA_GSE9810.cls
#Test classes:CD8a_DC
#Reference classes:B, CD11b_DC, CD8_T, NK, pDC
#Analysis Method:Minimal_pairwise_Mean
#Analysis Parameter:Minimal linear fold change = 2.0
#Analysis Parameter:Maximal FDR = 0.05
Name	Description
1415947_at	CREG1
1415948_at	CREG1
1415977_at	ISYNA1
1415995_at	CASP6
1416076_at	CCNB1
1416109_at	FUCA1
1416119_at	TXN1
1416148_at	LAPTM4B
1416168_at	SERPINF1
1416236_a_at	MPZL2
1416273_at	TNFAIP2
1416389_a_at	RCBTB2
1416431_at	TUBB6
1416436_a_at	UQCC1
1416441_at	CPQ
1416525_at	SPOP
1416527_at	RAB32
1416593_at	GLRX
1416654_at	SLC31A2
1416664_at	CDC20
1416727_a_at	CYB5
1416827_at	TBXAS1
1416871_at	ADAM8
1416939_at	PPA1
1416964_at	EEFSEC
1416968_a_at	HSD3B7
1417115_at	MAP3K12
1417145_at	NFXL1
1417212_at	FAM195A
1417312_at	DKK3
1417331_a_at	ARL6
1417366_s_at	CALM1
1417376_a_at	CADM1
1417377_at	CADM1
1417378_at	CADM1
1417414_at	SEPT3
1417507_at	CYB561
1417541_at	HELLS
1417542_at	RPS6KA2
1417667_a_at	PTER
1417775_at	POLR1A
1417801_a_at	PPFIBP2
1417809_at	SLC22A18
1417811_at	SLC8B1
1417823_at	GCAT
1417866_at	TNFAIP1
1417959_at	MMU-MIR-6945
1418018_at	CPD
1418030_at	SLCO3A1
1418057_at	TIAM1
1418061_at	LTBP2
1418098_at	ADCY4
1418151_at	MTMR4
1418204_s_at	AIF1
1418206_at	SDF2L1
1418219_at	IL15
1418267_at	MST1
1418302_at	PPT2
1418313_at	ZFP276
1418371_at	DYNLL2
1418403_at	ADAM19
1418439_at	D10ERTD322E
1418455_at	COPZ2
1418652_at	CXCL9
1418718_at	CXCL16
1418856_a_at	FANCA
1418963_at	FAM188A
1419029_at	ERO1L
1419082_at	SERPINB2
1419191_at	HIPK3
1419250_a_at	CDK14
1419300_at	FLT1
1419322_at	FGD6
1419328_at	SEMA4F
1419464_at	WDR86
1419509_a_at	NAGK
1419515_at	FGD2
1419530_at	IL12B
1419680_a_at	ELAC2
1419838_s_at	PLK4
1419943_s_at	CCNB1
1420015_s_at	PPT1
1420016_at	PPT1
1420064_s_at	TKTL1
1420081_s_at	KNSTRN
1420113_s_at	COPRS
1420361_at	SLC11A1
1420383_a_at	COL4A3BP
1420404_at	CD86
1420442_at	CACNA1S
1420544_at	GCSAM
1420684_at	ACOX3
1421011_at	HSD17B11
1421413_a_at	PDLIM5
1421813_a_at	PSAP
1422011_s_at	3830403N18RIK
1422088_at	MYCL
1422159_at	PPEF2
1422235_at	HTR7
1422294_at	XCR1
1422467_at	PPT1
1422468_at	PPT1
1422499_at	LIMA1
1422619_at	PPAP2A
1422620_s_at	PPAP2A
1422671_s_at	NAALAD2
1422753_a_at	POLR3K
1422776_at	SERPINB8
1422781_at	TLR3
1422782_s_at	TLR3
1422861_s_at	PDLIM5
1422887_a_at	CTBP2
1422985_at	FZD1
1423034_at	TXNDC17
1423035_s_at	TXNDC17
1423108_at	SLC25A20
1423109_s_at	SLC25A20
1423137_at	RALA
1423141_at	LIPA
1423166_at	CD36
1423224_at	TCTN2
1423358_at	ECE2
1423423_at	PDIA3
1423569_at	GATM
1423581_at	NMT2
1423816_at	CXX1B
1423965_at	CD99L2
1423966_at	CD99L2
1424048_a_at	CYB5R1
1424124_at	MOSPD2
1424150_at	GDPD5
1424267_at	1810043G02RIK
1424297_at	ZFP282
1424304_at	TPCN2
1424327_at	ANAPC15
1424328_s_at	ANAPC15-PS
1424367_a_at	HOMER2
1424404_at	0610040J01RIK
1424410_at	TTC8
1424445_at	TM4SF5
1424529_s_at	CGREF1
1424575_at	RABL5
1424583_at	FARP2
1424650_at	PDIA5
1424720_at	MGAT4B
1424760_a_at	SMYD2
1424766_at	ERCC6L
1424800_at	ENAH
1424814_a_at	BCL2L14
1424987_at	5430435G22RIK
1425000_s_at	PROSER2
1425028_a_at	TPM2
1425243_at	CD207
1425282_at	RNF144B
1425333_at	RAB43
1425383_a_at	PBX1
1425386_at	OCSTAMP
1425536_at	STX3
1425632_a_at	PQLC2
1425640_at	AFF1
1425784_a_at	OLFM1
1425805_a_at	USP12
1425815_a_at	HMMR
1426024_a_at	DBN1
1426195_a_at	CST3
1426220_at	SLC35F6
1426227_s_at	VPS37C
1426389_at	CAMK1D
1426431_at	JAG2
1426540_at	ENDOD1
1426554_a_at	PGAM1
1426562_a_at	OLFM1
1426580_at	PLK4
1426649_at	TMEFF1
1426785_s_at	MGLL
1426808_at	LGALS3
1426828_at	VPS9D1
1426850_a_at	MAP2K6
1426928_at	CCDC93
1426952_at	ARHGAP18
1426983_at	FNBP1
1427033_at	DNMBP
1427213_at	PFKFB1
1427282_a_at	FXN
1427345_a_at	SULT1A1
1427347_s_at	TUBB2A
1427456_at	WDFY3
1427878_at	CYSTM1
1427912_at	CBR3
1427924_at	STX17
1427925_at	STX17
1427964_at	CMTM8
1427996_at	BC028528
1428164_at	NUDT9
1428195_at	AHCYL2
1428256_at	TXNDC15
1428420_a_at	EXOC3L4
1428433_at	HIPK2
1428450_at	2610034B18RIK
1428468_at	3110043O21RIK
1428476_a_at	ELAC2
1428477_at	ELAC2
1428517_at	WDFY3
1428615_at	LPAR6
1428646_at	PBX1
1428647_at	PBX1
1428706_at	CENPV
1428822_a_at	SNX24
1428929_s_at	SLC25A26
1429055_at	4930506M07RIK
1429095_at	CENPP
1429206_at	RHOBTB1
1429209_at	COL23A1
1429213_at	NDUFAF6
1429268_at	2610318N02RIK
1429272_a_at	APOL7C
1429347_at	BCL2L14
1429494_at	TRIM35
1429535_at	ARMC8
1429543_at	6230424C14RIK
1429682_at	FAM46C
1430183_at	PBX1
1430332_a_at	GUSB
1430419_at	2310031A07RIK
1430439_at	MCTP1
1430482_at	ADORA3
1430520_at	CPNE8
1430574_at	CDKN3
1430634_a_at	PFKP
1430640_a_at	PRKAR2B
1430819_at	NAAA
1430852_at	1600029I14RIK
1430889_a_at	TPMT
1431087_at	SPC24
1431133_at	ARHGAP18
1431251_at	LRRC3
1431323_at	LZTFL1
1431611_a_at	CADM1
1431667_s_at	EFCAB11
1431694_a_at	CTNNBIP1
1432091_a_at	SGSM3
1432363_at	2410018E23RIK
1432505_at	1700009J07RIK
1432600_at	2310061A09RIK
1433462_a_at	PI4K2A
1433623_at	ZFP367
1433646_at	MRPS27
1433696_at	HN1L
1433796_at	ENDOD1
1433847_at	STRIP2
1433858_at	LRRC28
1433894_at	JAZF1
1434089_at	SYNPO
1434092_at	ATG9B
1434152_at	APOL7C
1434177_at	ECE1
1434322_at	MICALL2
1434339_at	FNBP1L
1434442_at	STBD1
1434447_at	MET
1434518_at	PHKA2
1434537_at	SLCO3A1
1434538_x_at	EIF2B2
1434705_at	CTBP2
1434777_at	MYCL
1434928_at	GAS2L1
1435029_at	ZAK
1435064_a_at	TMEM27
1435108_at	ARHGAP22
1435115_at	FNDC5
1435332_at	HTR7
1435386_at	VWF
1435467_at	FGD6
1435490_at	HK3
1435517_x_at	RALB
1435564_at	NEURL1B
1435644_at	SH3PXD2B
1435680_a_at	DPP7
1435727_s_at	LIMA1
1435766_at	PPHLN1
1435771_at	PLCB4
1435776_at	2310009B15RIK
1435777_at	ITPRIPL2
1435825_at	ACVRL1
1435830_a_at	5430435G22RIK
1435939_s_at	HEPACAM2
1435985_at	FARP2
1435998_at	CCNB1IP1
1436178_at	LEPREL1
1436194_at	PRELID2
1436225_at	TRPM2
1436307_at	MYO9A
1436509_at	MLEC
1436617_at	CETN4
1436826_at	TMTC3
1436915_x_at	LAPTM4B
1437088_at	SDAD1
1437244_at	GAS2L3
1437284_at	FZD1
1437306_at	CCSER1
1437339_s_at	PCSK5
1437361_at	A430060F13RIK
1437448_s_at	CTNND1
1437615_s_at	VPS37C
1437762_at	RAB39
1437932_a_at	CLDN1
1437950_at	FAM149A
1437989_at	PDE8B
1438013_x_at	DHX32
1438365_x_at	LAPTM4B
1438609_x_at	TNNI2
1438855_x_at	TNFAIP2
1439040_at	CENPE
1439153_at	RNF144B
1439189_at	FNIP2
1439377_x_at	CDC20
1439489_at	FFAR4
1439768_x_at	SEMA4F
1439833_at	SEPT3
1440037_at	PBX1
1440084_at	AI663975
1440179_x_at	RNF217
1440732_at	D030018L15RIK
1440799_s_at	FARP2
1440830_at	GPR116
1440911_at	COL23A1
1440954_at	PBX1
1440995_at	6430531B16RIK
1441069_at	ZDHHC23
1441197_at	9530059O14RIK
1441423_at	ECE1
1441548_at	FRMD4B
1441600_at	C920021A13
1441972_at	6230424C14RIK
1442461_at	GFOD1
1442582_at	GCSAM
1442714_at	LOC667963
1442798_x_at	HK3
1442865_at	DGKK
1442919_at	G431001E03RIK
1443136_at	LOC432459
1443141_at	---
1443939_at	TRABD2B
1444063_at	5430435G22RIK
1444189_at	A530099J19RIK
1444367_at	FNDC7
1444392_at	LEPREL1
1444516_at	PPFIBP2
1444566_at	DNAJB13
1445599_at	FNDC7
1445626_at	LGALS3
1445930_at	FNDC7
1447046_at	DNAJB13
1447096_at	---
1447953_at	EGFL8
1448055_at	FNDC7
1448124_at	GUSB
1448162_at	VCAM1
1448239_at	HMOX1
1448318_at	PLIN2
1448337_at	UQCC1
1448350_at	ASL
1448371_at	MYLPF
1448549_a_at	DPAGT1
1448565_at	PPP1R11
1448629_at	HPS4
1448669_at	DKK3
1448720_at	LRRC40
1448761_a_at	COPG2
1448770_a_at	ATPIF1
1448816_at	PTGIS
1448884_at	GTF2E2
1448923_at	PRKRA
1448957_at	RBPJ
1448968_at	UBFD1
1449041_a_at	TRIP6
1449043_at	NAGA
1449087_at	RNF141
1449130_at	CD1D1
1449131_s_at	CD1D1
1449146_at	NOTCH4
1449175_at	GPR65
1449195_s_at	CXCL16
1449215_at	SLC22A21
1449254_at	SPP1
1449256_a_at	RAB11A
1449300_at	CTTNBP2NL
1449309_at	CYP8B1
1449310_at	PTGER2
1449342_at	PTPLB
1449348_at	MPP6
1449420_at	PDE1B
1449429_at	FKBP1B
1449452_a_at	GP2
1449453_at	BST1
1449454_at	BST1
1449491_at	CARD10
1449497_at	IL12B
1449567_at	TKTL1
1449590_a_at	MRAS
1449699_s_at	C330027C09RIK
1449858_at	CD86
1450027_at	SDC3
1450044_at	FZD7
1450080_at	CXX1C
1450332_s_at	FMO5
1450395_at	SLC22A21
1450629_at	LIMA1
1450786_x_at	PDLIM5
1450860_at	LAP3
1450883_a_at	CD36
1450884_at	CD36
1450898_at	HIAT1
1451246_s_at	AURKB
1451255_at	LSR
1451288_s_at	1810043G02RIK
1451406_a_at	PCSK5
1451508_at	LARP1B
1451604_a_at	ACVRL1
1451609_at	TSPAN33
1451670_at	RAB43
1451708_at	GPR33
1451734_a_at	DBN1
1451756_at	FLT1
1451806_at	FNBP1
1452050_at	CAMK1D
1452067_at	NAAA
1452068_at	NAAA
1452349_x_at	IFI205
1452398_at	PLCE1
1452408_at	GPR31C
1452411_at	LRRC1
1452414_s_at	CCDC86
1452454_at	SDAD1
1452654_at	ZDHHC2
1452697_at	CTDP1
1452759_s_at	PPFIBP1
1452907_at	GALC
1452954_at	UBE2C
1453004_at	SLC22A23
1453035_at	LNP
1453048_at	NHLRC2
1453113_at	WDSUB1
1453135_at	FNDC5
1453226_at	KIF18B
1453416_at	GAS2L3
1453473_a_at	DYNLT1-PS1
1453721_a_at	SLC31A2
1453886_a_at	SLC25A26
1453920_a_at	MOSPD2
1454197_a_at	CCDC86
1454605_a_at	PI4K2A
1454705_at	D15ERTD621E
1454809_at	NCOA7
1454966_at	ITGA8
1455009_at	CPD
1455162_at	TTC39A
1455207_at	PTRHD1
1455215_at	PIANP
1455241_at	MAB21L3
1455251_at	ITGA1
1455618_x_at	TSPAN33
1455667_at	PREB
1455679_at	5830411E10RIK
1455741_a_at	ECE1
1455793_at	FAM149A
1455796_x_at	OLFM1
1455862_at	9630054F20RIK
1455980_a_at	GAS2L3
1455991_at	CCBL2
1456066_a_at	POLR1A
1456077_x_at	CDC25C
1456155_x_at	FUCA1
1456163_at	FAM72A
1456218_at	SNX22
1456435_at	MORN1
1456481_at	ESYT3
1456884_at	LOC67660
1456907_at	CXCL9
1457265_at	AKAP17B
1457321_at	LOC667963
1457671_at	HOMER2
1457682_at	ARHGAP42
1457695_at	SYNRG
1457745_at	GPR4
1458399_at	LRRC3
1458639_at	FNBP1
1458882_at	SERPINB8
1459183_at	---
1459682_at	LOC434249
1459888_at	LOC545261
1460014_at	TREML4
1460241_a_at	ST3GAL5
1460444_at	ARRB1
1460633_at	PRPF19
1460713_at	DNPH1
1460733_at	UNC119B
1417925_at	CCL22
1418402_at	ADAM19
1422567_at	FAM129A
1425214_at	P2RY6
1426567_a_at	PQLC1
1430125_s_at	PQLC1
1441344_at	ERLIN1
1416330_at	CD81
1419738_a_at	TPM2
1427103_at	PLEKHO2
1429520_a_at	ACER3
1434235_at	SLC20A2
1436633_at	BAHCC1
1441567_at	MYO9A
1455263_at	LACC1
1418114_at	RBPJ
1425747_at	DOCK5
1452473_at	PRR15
1459196_at	DNMBP
1421056_at	DNASE1L3
1429466_s_at	APH1C
1442203_at	LOC552880
1429703_at	2900072G11RIK
1436999_at	PID1
1449198_a_at	ST3GAL5
1451584_at	HAVCR2

## Sheet: CD8a_DC_SIG_minmax1.5x
#Analysis Name:CD8a_DC_MinTest_MaxRef_1.5
#GCT source file:/home/user/dataNormRMA_GSE9810.gct
#CLS source file:/home/user/dataNormRMA_GSE9810.cls
#Test classes:CD8a_DC
#Reference classes:B, CD11b_DC, CD8_T, NK, pDC
#Analysis Method:MinTest_MaxRef
#Analysis Parameter:Minimal linear fold change = 1.5
Name	Description
1415677_at	DHRS1
1415947_at	CREG1
1415948_at	CREG1
1415977_at	ISYNA1
1415995_at	CASP6
1416016_at	TAP1
1416066_at	CD9
1416076_at	CCNB1
1416109_at	FUCA1
1416119_at	TXN1
1416120_at	RRM2
1416148_at	LAPTM4B
1416168_at	SERPINF1
1416236_a_at	MPZL2
1416240_at	PSMB7
1416273_at	TNFAIP2
1416356_at	GMPR2
1416389_a_at	RCBTB2
1416431_at	TUBB6
1416436_a_at	UQCC1
1416441_at	CPQ
1416470_a_at	RPN1
1416524_at	SPOP
1416525_at	SPOP
1416527_at	RAB32
1416592_at	GLRX
1416593_at	GLRX
1416654_at	SLC31A2
1416664_at	CDC20
1416699_at	1110008F13RIK
1416727_a_at	CYB5
1416746_at	H2AFX
1416796_at	NCK2
1416802_a_at	CDCA5
1416827_at	TBXAS1
1416871_at	ADAM8
1416939_at	PPA1
1416964_at	EEFSEC
1416968_a_at	HSD3B7
1417060_at	PPP1R11
1417077_at	BCAP29
1417115_at	MAP3K12
1417122_at	VAV3
1417145_at	NFXL1
1417162_at	TMBIM1
1417212_at	FAM195A
1417312_at	DKK3
1417331_a_at	ARL6
1417365_a_at	CALM1
1417366_s_at	CALM1
1417376_a_at	CADM1
1417377_at	CADM1
1417378_at	CADM1
1417414_at	SEPT3
1417478_a_at	PPP2R3C
1417507_at	CYB561
1417541_at	HELLS
1417542_at	RPS6KA2
1417594_at	GKAP1
1417652_a_at	TBCA
1417667_a_at	PTER
1417716_at	GOT2
1417744_a_at	RALB
1417775_at	POLR1A
1417801_a_at	PPFIBP2
1417809_at	SLC22A18
1417811_at	SLC8B1
1417823_at	GCAT
1417864_at	PGK1
1417866_at	TNFAIP1
1417904_at	DCLRE1A
1418018_at	CPD
1418030_at	SLCO3A1
1418057_at	TIAM1
1418061_at	LTBP2
1418098_at	ADCY4
1418115_s_at	TOR1AIP2
1418123_at	UNC119
1418150_at	MTMR4
1418151_at	MTMR4
1418164_at	STX2
1418195_at	GALNT10
1418204_s_at	AIF1
1418206_at	SDF2L1
1418219_at	IL15
1418267_at	MST1
1418302_at	PPT2
1418313_at	ZFP276
1418371_at	DYNLL2
1418402_at	ADAM19
1418403_at	ADAM19
1418406_at	PDE8A
1418439_at	D10ERTD322E
1418455_at	COPZ2
1418506_a_at	PRDX2
1418652_at	CXCL9
1418698_a_at	FECH
1418699_s_at	FECH
1418718_at	CXCL16
1418764_a_at	BPNT1
1418856_a_at	FANCA
1418859_at	RFXAP
1418944_at	CYSLTR1
1418963_at	FAM188A
1419029_at	ERO1L
1419082_at	SERPINB2
1419183_at	PAPD4
1419191_at	HIPK3
1419249_at	CDK14
1419300_at	FLT1
1419322_at	FGD6
1419328_at	SEMA4F
1419403_at	SMCO4
1419464_at	WDR86
1419509_a_at	NAGK
1419515_at	FGD2
1419530_at	IL12B
1419680_a_at	ELAC2
1419738_a_at	TPM2
1419838_s_at	PLK4
1419943_s_at	CCNB1
1420015_s_at	PPT1
1420064_s_at	TKTL1
1420081_s_at	KNSTRN
1420113_s_at	COPRS
1420361_at	SLC11A1
1420383_a_at	COL4A3BP
1420404_at	CD86
1420442_at	CACNA1S
1420544_at	GCSAM
1420646_at	NUS1
1420684_at	ACOX3
1420707_a_at	TRAIP
1420715_a_at	PPARG
1420979_at	PAK1
1421011_at	HSD17B11
1421056_at	DNASE1L3
1421813_a_at	PSAP
1421877_at	MAPK9
1422011_s_at	3830403N18RIK
1422088_at	MYCL
1422159_at	PPEF2
1422235_at	HTR7
1422294_at	XCR1
1422449_s_at	RCN2
1422467_at	PPT1
1422468_at	PPT1
1422483_a_at	CYCS
1422499_at	LIMA1
1422537_a_at	ID2
1422567_at	FAM129A
1422577_at	CS
1422591_at	TCEB3
1422593_at	AP3S1-PS2
1422619_at	PPAP2A
1422620_s_at	PPAP2A
1422631_at	AHR
1422664_at	RAB10
1422671_s_at	NAALAD2
1422753_a_at	POLR3K
1422776_at	SERPINB8
1422781_at	TLR3
1422782_s_at	TLR3
1422861_s_at	PDLIM5
1422887_a_at	CTBP2
1422985_at	FZD1
1423034_at	TXNDC17
1423035_s_at	TXNDC17
1423108_at	SLC25A20
1423109_s_at	SLC25A20
1423137_at	RALA
1423141_at	LIPA
1423166_at	CD36
1423195_at	HIAT1
1423224_at	TCTN2
1423358_at	ECE2
1423392_at	CLIC4
1423423_at	PDIA3
1423463_a_at	KNSTRN
1423569_at	GATM
1423581_at	NMT2
1423769_at	PTCD2
1423809_at	TCF19
1423816_at	CXX1B
1423862_at	PLEKHF2
1423965_at	CD99L2
1423966_at	CD99L2
1424048_a_at	CYB5R1
1424095_at	RTCA
1424124_at	MOSPD2
1424150_at	GDPD5
1424164_at	MRPL50
1424195_a_at	INPP5D
1424267_at	1810043G02RIK
1424280_at	MOSPD1
1424297_at	ZFP282
1424304_at	TPCN2
1424327_at	ANAPC15
1424328_s_at	ANAPC15-PS
1424367_a_at	HOMER2
1424404_at	0610040J01RIK
1424410_at	TTC8
1424445_at	TM4SF5
1424450_at	GPRC5C
1424528_at	CGREF1
1424529_s_at	CGREF1
1424575_at	RABL5
1424583_at	FARP2
1424650_at	PDIA5
1424720_at	MGAT4B
1424760_a_at	SMYD2
1424766_at	ERCC6L
1424800_at	ENAH
1424814_a_at	BCL2L14
1424863_a_at	HIPK2
1424987_at	5430435G22RIK
1425000_s_at	PROSER2
1425028_a_at	TPM2
1425053_at	ISOC1
1425214_at	P2RY6
1425243_at	CD207
1425282_at	RNF144B
1425333_at	RAB43
1425338_at	PLCB4
1425383_a_at	PBX1
1425386_at	OCSTAMP
1425536_at	STX3
1425632_a_at	PQLC2
1425640_at	AFF1
1425702_a_at	ENPP5
1425747_at	DOCK5
1425784_a_at	OLFM1
1425805_a_at	USP12
1425815_a_at	HMMR
1425933_a_at	NT5C2
1425977_a_at	SLK
1425983_x_at	HIPK2
1426024_a_at	DBN1
1426165_a_at	CASP3
1426195_a_at	CST3
1426220_at	SLC35F6
1426227_s_at	VPS37C
1426261_s_at	UGT1A1
1426331_a_at	FRMD4B
1426389_at	CAMK1D
1426430_at	JAG2
1426431_at	JAG2
1426465_at	DLGAP4
1426515_a_at	TOR1A
1426540_at	ENDOD1
1426554_a_at	PGAM1
1426562_a_at	OLFM1
1426567_a_at	PQLC1
1426580_at	PLK4
1426594_at	FRMD4B
1426649_at	TMEFF1
1426774_at	PARP12
1426785_s_at	MGLL
1426808_at	LGALS3
1426828_at	VPS9D1
1426850_a_at	MAP2K6
1426952_at	ARHGAP18
1426983_at	FNBP1
1427033_at	DNMBP
1427103_at	PLEKHO2
1427213_at	PFKFB1
1427282_a_at	FXN
1427345_a_at	SULT1A1
1427347_s_at	TUBB2A
1427456_at	WDFY3
1427878_at	CYSTM1
1427912_at	CBR3
1427921_s_at	CMC2
1427924_at	STX17
1427925_at	STX17
1427938_at	MYCBP
1427964_at	CMTM8
1427996_at	BC028528
1428140_at	OXCT1
1428164_at	NUDT9
1428195_at	AHCYL2
1428256_at	TXNDC15
1428420_a_at	EXOC3L4
1428433_at	HIPK2
1428450_at	2610034B18RIK
1428458_at	POP1
1428468_at	3110043O21RIK
1428477_at	ELAC2
1428517_at	WDFY3
1428550_at	YDJC
1428615_at	LPAR6
1428646_at	PBX1
1428647_at	PBX1
1428706_at	CENPV
1428822_a_at	SNX24
1428929_s_at	SLC25A26
1429055_at	4930506M07RIK
1429092_at	VKORC1L1
1429095_at	CENPP
1429097_at	RNF150
1429206_at	RHOBTB1
1429209_at	COL23A1
1429213_at	NDUFAF6
1429268_at	2610318N02RIK
1429272_a_at	APOL7C
1429347_at	BCL2L14
1429404_at	SAPCD2
1429466_s_at	APH1C
1429494_at	TRIM35
1429520_a_at	ACER3
1429535_at	ARMC8
1429543_at	6230424C14RIK
1429656_at	RHOBTB1
1429682_at	FAM46C
1429716_at	ZCCHC4
1429737_a_at	CRLS1
1429884_at	SRGAP2
1429909_at	PRR5L
1430125_s_at	PQLC1
1430150_at	DCP2
1430183_at	PBX1
1430332_a_at	GUSB
1430419_at	2310031A07RIK
1430421_a_at	TMEM205
1430439_at	MCTP1
1430482_at	ADORA3
1430520_at	CPNE8
1430569_at	TTC9C
1430574_at	CDKN3
1430594_at	RAB11FIP1
1430640_a_at	PRKAR2B
1430819_at	NAAA
1430852_at	1600029I14RIK
1430869_a_at	HABP4
1430889_a_at	TPMT
1430980_a_at	EIF4A1
1431087_at	SPC24
1431133_at	ARHGAP18
1431251_at	LRRC3
1431252_a_at	ZFP655
1431323_at	LZTFL1
1431611_a_at	CADM1
1432091_a_at	SGSM3
1432268_at	2310068J16RIK
1432363_at	2410018E23RIK
1432409_at	PRKAR2A
1432505_at	1700009J07RIK
1432600_at	2310061A09RIK
1433462_a_at	PI4K2A
1433592_at	CALM1
1433623_at	ZFP367
1433646_at	MRPS27
1433696_at	HN1L
1433719_at	SLC9A9
1433796_at	ENDOD1
1433847_at	STRIP2
1433858_at	LRRC28
1433894_at	JAZF1
1434089_at	SYNPO
1434092_at	ATG9B
1434152_at	APOL7C
1434156_at	RAB11FIP4
1434177_at	ECE1
1434272_at	CPEB2
1434322_at	MICALL2
1434339_at	FNBP1L
1434381_at	ATMIN
1434442_at	STBD1
1434447_at	MET
1434518_at	PHKA2
1434537_at	SLCO3A1
1434538_x_at	EIF2B2
1434559_at	STX3
1434677_at	HPS5
1434703_at	EXTL3
1434705_at	CTBP2
1434708_at	VHL
1434777_at	MYCL
1434928_at	GAS2L1
1434929_at	BC035044
1434991_at	FBXW17
1435029_at	ZAK
1435064_a_at	TMEM27
1435108_at	ARHGAP22
1435115_at	FNDC5
1435332_at	HTR7
1435386_at	VWF
1435490_at	HK3
1435517_x_at	RALB
1435564_at	NEURL1B
1435644_at	SH3PXD2B
1435680_a_at	DPP7
1435727_s_at	LIMA1
1435728_at	TYW3
1435766_at	PPHLN1
1435771_at	PLCB4
1435776_at	2310009B15RIK
1435777_at	ITPRIPL2
1435819_at	4922503N01RIK
1435825_at	ACVRL1
1435830_a_at	5430435G22RIK
1435939_s_at	HEPACAM2
1435985_at	FARP2
1435998_at	CCNB1IP1
1436178_at	LEPREL1
1436181_at	ASAP2
1436194_at	PRELID2
1436225_at	TRPM2
1436249_at	TTLL4
1436307_at	MYO9A
1436366_at	PPP1R15B
1436508_at	MLEC
1436509_at	MLEC
1436617_at	CETN4
1436633_at	BAHCC1
1436725_at	ARHGEF39
1436753_at	ADCK5
1436826_at	TMTC3
1436915_x_at	LAPTM4B
1436999_at	PID1
1437088_at	SDAD1
1437244_at	GAS2L3
1437284_at	FZD1
1437306_at	CCSER1
1437339_s_at	PCSK5
1437361_at	A430060F13RIK
1437398_a_at	ALDH9A1
1437448_s_at	CTNND1
1437615_s_at	VPS37C
1437762_at	RAB39
1437772_s_at	FUCA1
1437921_x_at	ZFP516
1437932_a_at	CLDN1
1437950_at	FAM149A
1437989_at	PDE8B
1438013_x_at	DHX32
1438365_x_at	LAPTM4B
1438609_x_at	TNNI2
1438855_x_at	TNFAIP2
1439153_at	RNF144B
1439189_at	FNIP2
1439377_x_at	CDC20
1439489_at	FFAR4
1439502_at	TECPR2
1439768_x_at	SEMA4F
1439833_at	SEPT3
1440037_at	PBX1
1440084_at	AI663975
1440179_x_at	RNF217
1440348_at	ZFYVE9
1440732_at	D030018L15RIK
1440799_s_at	FARP2
1440830_at	GPR116
1440899_at	FMO5
1440911_at	COL23A1
1440954_at	PBX1
1440995_at	6430531B16RIK
1441069_at	ZDHHC23
1441197_at	9530059O14RIK
1441423_at	ECE1
1441548_at	FRMD4B
1441600_at	C920021A13
1441805_at	---
1441972_at	6230424C14RIK
1442203_at	LOC552880
1442461_at	GFOD1
1442582_at	GCSAM
1442714_at	LOC667963
1442798_x_at	HK3
1442865_at	DGKK
1442919_at	G431001E03RIK
1443136_at	LOC432459
1443141_at	---
1443939_at	TRABD2B
1444063_at	5430435G22RIK
1444189_at	A530099J19RIK
1444367_at	FNDC7
1444381_at	A830005F24RIK
1444392_at	LEPREL1
1444516_at	PPFIBP2
1444566_at	DNAJB13
1445599_at	FNDC7
1445626_at	LGALS3
1445930_at	FNDC7
1446802_at	ATOX1
1447046_at	DNAJB13
1447096_at	---
1447953_at	EGFL8
1448055_at	FNDC7
1448124_at	GUSB
1448162_at	VCAM1
1448191_at	PLK1
1448239_at	HMOX1
1448314_at	CDK1
1448318_at	PLIN2
1448337_at	UQCC1
1448350_at	ASL
1448353_x_at	RPN1
1448371_at	MYLPF
1448549_a_at	DPAGT1
1448565_at	PPP1R11
1448569_at	MLEC
1448600_s_at	VAV3
1448627_s_at	PBK
1448629_at	HPS4
1448669_at	DKK3
1448720_at	LRRC40
1448761_a_at	COPG2
1448770_a_at	ATPIF1
1448816_at	PTGIS
1448824_at	UBE2J1
1448834_at	FOXM1
1448848_at	TOR1B
1448884_at	GTF2E2
1448918_at	SLCO3A1
1448923_at	PRKRA
1448957_at	RBPJ
1448958_at	TOR1AIP2
1448968_at	UBFD1
1449020_at	PLSCR3
1449041_a_at	TRIP6
1449043_at	NAGA
1449087_at	RNF141
1449130_at	CD1D1
1449131_s_at	CD1D1
1449146_at	NOTCH4
1449175_at	GPR65
1449195_s_at	CXCL16
1449198_a_at	ST3GAL5
1449215_at	SLC22A21
1449254_at	SPP1
1449256_a_at	RAB11A
1449282_at	CYSLTR1
1449300_at	CTTNBP2NL
1449309_at	CYP8B1
1449310_at	PTGER2
1449342_at	PTPLB
1449348_at	MPP6
1449420_at	PDE1B
1449429_at	FKBP1B
1449452_a_at	GP2
1449453_at	BST1
1449491_at	CARD10
1449497_at	IL12B
1449567_at	TKTL1
1449590_a_at	MRAS
1449699_s_at	C330027C09RIK
1449858_at	CD86
1450027_at	SDC3
1450044_at	FZD7
1450080_at	CXX1C
1450297_at	IL6
1450332_s_at	FMO5
1450391_a_at	MGLL
1450395_at	SLC22A21
1450629_at	LIMA1
1450696_at	PSMB9
1450731_s_at	TNFRSF21
1450786_x_at	PDLIM5
1450847_at	NCBP2
1450860_at	LAP3
1450883_a_at	CD36
1450884_at	CD36
1450898_at	HIAT1
1451124_at	SOD1
1451246_s_at	AURKB
1451255_at	LSR
1451288_s_at	1810043G02RIK
1451370_at	CCDC107
1451406_a_at	PCSK5
1451508_at	LARP1B
1451584_at	HAVCR2
1451604_a_at	ACVRL1
1451608_a_at	TSPAN33
1451609_at	TSPAN33
1451673_at	CD8A
1451708_at	GPR33
1451734_a_at	DBN1
1451756_at	FLT1
1451806_at	FNBP1
1452040_a_at	CDCA3
1452050_at	CAMK1D
1452067_at	NAAA
1452068_at	NAAA
1452123_s_at	FRMD4B
1452349_x_at	IFI205
1452398_at	PLCE1
1452408_at	GPR31C
1452411_at	LRRC1
1452414_s_at	CCDC86
1452454_at	SDAD1
1452654_at	ZDHHC2
1452662_a_at	EIF2S1
1452693_at	DHX35
1452697_at	CTDP1
1452759_s_at	PPFIBP1
1452902_at	DHRS13
1452907_at	GALC
1452954_at	UBE2C
1453004_at	SLC22A23
1453035_at	LNP
1453048_at	NHLRC2
1453113_at	WDSUB1
1453135_at	FNDC5
1453226_at	KIF18B
1453369_a_at	FUNDC1
1453416_at	GAS2L3
1453422_a_at	NADK2
1453473_a_at	DYNLT1-PS1
1453481_at	ZDHHC2
1453721_a_at	SLC31A2
1453886_a_at	SLC25A26
1453913_a_at	TAP2
1453920_a_at	MOSPD2
1454197_a_at	CCDC86
1454605_a_at	PI4K2A
1454676_s_at	TICAM1
1454705_at	D15ERTD621E
1454809_at	NCOA7
1454966_at	ITGA8
1455009_at	CPD
1455143_at	NLGN2
1455162_at	TTC39A
1455207_at	PTRHD1
1455215_at	PIANP
1455241_at	MAB21L3
1455251_at	ITGA1
1455263_at	LACC1
1455493_at	SYNE1
1455600_at	RPS3
1455618_x_at	TSPAN33
1455667_at	PREB
1455679_at	5830411E10RIK
1455741_a_at	ECE1
1455771_at	BZRAP1
1455793_at	FAM149A
1455796_x_at	OLFM1
1455832_a_at	UMPS
1455980_a_at	GAS2L3
1455990_at	KIF23
1455991_at	CCBL2
1456022_at	HIPK2
1456066_a_at	POLR1A
1456071_a_at	CYCS
1456077_x_at	CDC25C
1456155_x_at	FUCA1
1456163_at	FAM72A
1456210_at	5430407P10RIK
1456218_at	SNX22
1456435_at	MORN1
1456481_at	ESYT3
1456769_at	DUSP3
1456846_at	ZBTB42
1456861_at	GM14005
1456884_at	LOC67660
1456891_at	DENND2C
1456907_at	CXCL9
1456936_at	CABP4
1457265_at	AKAP17B
1457279_at	GM17586
1457321_at	LOC667963
1457671_at	HOMER2
1457682_at	ARHGAP42
1457695_at	SYNRG
1457745_at	GPR4
1458399_at	LRRC3
1458639_at	FNBP1
1458882_at	SERPINB8
1459145_at	A930033H14RIK
1459183_at	---
1459682_at	LOC434249
1459874_s_at	MTMR4
1459888_at	LOC545261
1459976_s_at	SOD1
1460014_at	TREML4
1460241_a_at	ST3GAL5
1460331_at	TM9SF2
1460444_at	ARRB1
1460633_at	PRPF19
1460688_s_at	UNC119B
1460713_at	DNPH1
1460733_at	UNC119B

## Sheet: CD11b_DC_SIG_mean_2x
#Analysis Name:CD11b_DC_MeanTest_MeanRef_2.0
#GCT source file:/home/user/dataNormRMA_GSE9810.gct
#CLS source file:/home/user/dataNormRMA_GSE9810.cls
#Test classes:CD11b_DC
#Reference classes:B, CD8_T, CD8a_DC, NK, pDC
#Analysis Method:MeanTest_MeanRef
#Analysis Parameter:Minimal linear fold change = 2.0
#Analysis Parameter:Maximal FDR = 0.05
Name	Description
1415793_at	PNPO
1415798_at	DDR1
1415810_at	UHRF1
1415812_at	GSN
1415834_at	DUSP6
1415900_a_at	KIT
1415904_at	LPL
1415922_s_at	MARCKSL1
1415949_at	CPE
1415973_at	MARCKS
1416001_a_at	COTL1
1416002_x_at	COTL1
1416009_at	TSPAN3
1416021_a_at	FABP5
1416022_at	FABP5
1416085_s_at	ZFAND5
1416130_at	PRNP
1416209_at	GLUD1
1416248_at	NADK
1416249_at	NADK
1416298_at	MMP9
1416432_at	PFKFB3
1416458_at	ARF2
1416478_a_at	MDH2
1416505_at	NR4A1
1416514_a_at	FSCN1
1416531_at	GSTO1
1416598_at	GLIS2
1416600_a_at	RCAN1
1416627_at	SPINT1
1416638_at	SALL2
1416697_at	DPP4
1416703_at	MAPK14
1416704_at	MAPK14
1416795_at	CRYL1
1416804_at	EHBP1L1
1416893_at	FAM107B
1416924_at	BRI3
1416985_at	SIRPA
1416986_a_at	SIRPA
1416997_a_at	HAP1
1417023_a_at	FABP4
1417030_at	TMEM206
1417031_at	TMEM206
1417063_at	C1QB
1417065_at	EGR1
1417094_at	ACOT7
1417237_at	PLD2
1417262_at	PTGS2
1417263_at	PTGS2
1417266_at	CCL6
1417277_at	CYP4F16
1417281_a_at	MMP23
1417282_at	MMP23
1417333_at	RASA4
1417369_at	HSD17B4
1417381_at	C1QA
1417392_a_at	SLC7A7
1417419_at	CCND1
1417460_at	IFITM2
1417500_a_at	TGM2
1417533_a_at	ITGB5
1417550_a_at	GSG1
1417552_at	FAP
1417586_at	TIMELESS
1417587_at	TIMELESS
1417601_at	RGS1
1417622_at	SLC12A2
1417623_at	SLC12A2
1417626_at	MMU-MIR-7225
1417669_at	ABHD12
1417676_a_at	PTPRO
1417704_a_at	ARHGAP6
1417741_at	PYGL
1417856_at	RELB
1417936_at	CCL9
1417951_at	ENO3
1417965_at	PLEKHA1
1417976_at	ADA
1418004_a_at	TMEM176B
1418008_at	PAXBP1
1418012_at	SH3GLB1
1418031_at	MYO9B
1418060_a_at	MAPK7
1418076_at	ST14
1418086_at	PPP1R14A
1418102_at	HES1
1418117_at	NDUFS4
1418148_at	ABHD1
1418172_at	HEBP1
1418196_at	TEP1
1418203_at	PMAIP1
1418216_at	GGT5
1418239_at	APOF
1418269_at	LOXL3
1418319_at	UFSP2
1418379_s_at	GPR124
1418386_at	N6AMT2
1418401_a_at	DUSP16
1418434_at	MKRN1
1418448_at	RRAS
1418449_at	LAD1
1418483_a_at	GGTA1
1418507_s_at	SOCS2
1418535_at	RGL1
1418539_a_at	PTPRE
1418540_a_at	PTPRE
1418580_at	RTP4
1418582_at	CBFA2T3
1418637_at	ETV3
1418641_at	LCP2
1418642_at	LCP2
1418719_at	HAUS8
1418723_at	LPAR3
1418747_at	SPI1
1418767_at	CYP4F13
1418776_at	GBP8
1418778_at	CCDC109B
1418799_a_at	COL17A1
1418804_at	SUCNR1
1418809_at	PIRA2
1418921_at	CADM3
1418922_at	CADM3
1418939_at	HLX
1418954_at	CAMKK1
1419004_s_at	BCL2A1B
1419128_at	ITGAX
1419132_at	TLR2
1419192_at	IL4I1
1419212_at	ICOSL
1419228_at	ELAC1
1419247_at	RGS2
1419248_at	RGS2
1419259_at	RSU1
1419272_at	MYD88
1419279_at	PIP4K2A
1419280_at	PIP4K2A
1419297_at	H2-OA
1419331_at	CDH17
1419397_at	POLA1
1419474_a_at	EHF
1419476_at	ADAMDEC1
1419532_at	IL1R2
1419569_a_at	ISG20
1419595_a_at	GGH
1419607_at	TNF
1419619_at	1200016G03RIK
1419627_s_at	CLEC4N
1419647_a_at	IER3
1419665_a_at	NUPR1
1419694_at	ST8SIA1
1419695_at	ST8SIA1
1419714_at	CD274
1419721_at	NIACR1
1419758_at	ABCB1A
1419759_at	ABCB1A
1419827_s_at	KIF17
1419872_at	CSF1R
1419873_s_at	CSF1R
1419905_s_at	HPGD
1420028_s_at	MCM3
1420099_at	D13ERTD787E
1420150_at	SPSB1
1420394_s_at	GP49A
1420395_a_at	KIF9
1420407_at	LTB4R1
1420464_s_at	PIRA1
1420477_at	NAP1L1
1420478_at	NAP1L1
1420502_at	SAT1
1420548_a_at	KNOP1
1420612_s_at	PTP4A2
1420621_a_at	APP
1420630_at	8430419L09RIK
1420653_at	TGFB1
1420699_at	CLEC7A
1420710_at	REL
1420756_at	FUT7
1420818_at	SLA
1420824_at	SEMA4D
1420918_at	SGK3
1420919_at	SGK3
1421042_at	ARHGEF2
1421045_at	MRC2
1421065_at	JAK2
1421066_at	JAK2
1421168_at	ABCG3
1421223_a_at	ANXA4
1421346_a_at	SLC6A6
1421352_at	TLR6
1421384_at	LYST
1421408_at	IGSF6
1421410_a_at	PSTPIP2
1421618_at	MYO1F
1421685_at	CLEC4B1
1421739_a_at	MATK
1421871_at	SH3BGRL
1421890_at	ST3GAL2
1421891_at	ST3GAL2
1421892_at	ST3GAL2
1421936_at	DAPP1
1421937_at	DAPP1
1422013_at	CLEC4A2
1422041_at	PILRB2
1422185_a_at	CYB5R3
1422186_s_at	CYB5R3
1422411_s_at	EAR2
1422412_x_at	NR2F1
1422476_at	IFI30
1422500_at	IDH3A
1422513_at	CCNF
1422518_at	CASK
1422536_at	TNNI3
1422560_at	RSC1A1
1422562_at	RRAD
1422592_at	CTNND2
1422653_at	CEP70
1422678_at	DGAT2
1422704_at	GYK
1422708_at	PIK3CG
1422789_at	ALDH1A2
1422821_s_at	STARD5
1422822_at	STARD5
1422823_at	EPS8
1422837_at	SCEL
1422870_at	HOXC4
1422953_at	FPR2
1422959_s_at	RNF114
1422992_s_at	PIK3CD
1423024_at	SH2D1B1
1423059_at	PTK2
1423063_at	DNMT3A
1423064_at	DNMT3A
1423065_at	DNMT3A
1423122_at	AVPI1
1423123_at	RAD54L
1423160_at	SPRED1
1423161_s_at	SPRED1
1423212_at	PHC1
1423213_at	PLXNC1
1423214_at	PLXNC1
1423228_at	B4GALT6
1423306_at	SMIM3
1423321_at	MYADM
1423443_at	SLC4A8
1423478_at	PRKCB
1423530_at	STK32C
1423547_at	LYZ2
1423586_at	AXL
1423590_at	NAPSA
1423593_a_at	CSF1R
1423602_at	TRAF1
1423630_at	CYGB
1423635_at	BMP2
1423655_a_at	CTC1
1423656_x_at	CTC1
1423702_at	H1F0
1423705_at	ENOPH1
1423754_at	IFITM3
1423765_at	ATHL1
1423878_at	GYPC
1423909_at	TMEM176A
1423954_at	C3
1423999_at	ABL1
1424015_at	DENND5A
1424148_a_at	STAP2
1424176_a_at	ANXA4
1424254_at	IFITM1
1424265_at	NPL
1424289_at	OSGIN2
1424299_at	OMA1
1424302_at	PIRB
1424321_at	RFC4
1424338_at	SLC6A13
1424358_at	UBE2E2
1424383_at	TMEM51
1424412_at	OGFRL1
1424413_at	OGFRL1
1424414_at	OGFRL1
1424431_at	CSGALNACT2
1424484_at	MOB1A
1424523_at	ELMO1
1424524_at	DRAM1
1424531_a_at	TCEA3
1424542_at	S100A4
1424595_at	F11R
1424603_at	SUMF1
1424615_at	PGAP2
1424638_at	CDKN1A
1424654_at	ACP2
1424655_at	ACP2
1424754_at	MS4A7
1424775_at	OAS1A
1424782_at	DRAM2
1424832_at	CD300LD
1424923_at	SERPINA3G
1424949_at	HUWE1
1424998_at	EMR4
1425006_a_at	VRK1
1425021_a_at	PEX16
1425025_at	TMEM106A
1425043_s_at	CCDC163
1425065_at	OAS2
1425166_at	RBL1
1425215_at	FFAR2
1425216_at	FFAR2
1425225_at	FCGR4
1425296_a_at	RGS3
1425329_a_at	CYB5R3
1425371_at	POLB
1425374_at	OAS3
1425399_at	9630055N22RIK
1425404_a_at	TMEM110
1425406_at	CLEC4A2
1425407_s_at	CLEC4A2
1425412_at	NLRP3
1425470_at	---
1425503_at	GCNT2
1425548_a_at	LST1
1425567_a_at	ANXA5
1425603_at	0610011I04RIK
1425607_at	HLCS
1425668_a_at	ST3GAL4
1425701_a_at	RGS3
1425714_a_at	NFAM1
1425801_x_at	COTL1
1425822_a_at	DTX1
1425863_a_at	PTPRO
1425951_a_at	CLEC4N
1425996_a_at	HLTF
1426004_a_at	TGM2
1426028_a_at	CIT
1426062_a_at	CASP7
1426120_a_at	CD244
1426276_at	IFIH1
1426299_at	SNX20
1426315_a_at	6330416G13RIK
1426349_s_at	TMPO
1426368_at	RIN2
1426410_at	PDK3
1426451_at	SPG11
1426511_at	SUSD2
1426530_a_at	KLHL5
1426686_s_at	MAP3K3
1426687_at	MAP3K3
1426716_at	TDRD7
1426750_at	FLNB
1426834_s_at	D930015E06RIK
1426901_s_at	CAMTA2
1426930_at	CELF4
1427013_at	CAR9
1427034_at	ACE
1427041_at	THEMIS2
1427095_at	CDCP1
1427198_at	BC022960
1427252_at	DMRTB1
1427306_at	RYR1
1427341_at	BBS9
1427368_x_at	FES
1427393_at	F9
1427427_at	RYR3
1427442_a_at	APP
1427450_x_at	MYO1B
1427615_at	ITGA4
1427683_at	EGR2
1427692_a_at	CASK
1427705_a_at	NFKB1
1427736_a_at	CCRL2
1427797_s_at	CTSE
1427809_at	LPHN3
1427929_a_at	PDXK
1427930_at	PDXK
1427947_at	TGFB1
1427962_at	CCDC102A
1428018_a_at	AF251705
1428049_a_at	NUDT16L1
1428061_at	HAT1
1428074_at	TMEM158
1428105_at	TPX2
1428107_at	SH3BGRL
1428108_x_at	TMCC2
1428114_at	SLC14A1
1428142_at	ETV5
1428197_at	TSPAN9
1428279_a_at	ATXN7L1
1428352_at	ARRDC2
1428367_at	NDST1
1428403_at	FBRSL1
1428404_at	FBRSL1
1428444_at	ASB2
1428447_at	TMEM14A
1428452_at	2810025M15RIK
1428568_at	B230217C12RIK
1428572_at	BASP1
1428573_at	CHN2
1428574_a_at	CHN2
1428626_at	LYSMD2
1428733_at	GNGT2
1428750_at	CDC42EP2
1428767_at	GSDMD
1428769_at	TATDN3
1428790_at	NFAM1
1428792_at	BCAS1
1428794_at	SPECC1
1428819_at	MAPRE1
1428859_at	PAOX
1428930_at	TMEM29
1428972_at	TCTEX1D2
1428973_s_at	TCTEX1D2
1428975_at	SUSD3
1429089_s_at	2900026A02RIK
1429104_at	LIMD2
1429141_at	NEURL2
1429149_at	GINS3
1429167_at	CCDC112
1429265_a_at	RNF130
1429321_at	RNF149
1429468_at	DNAJB14
1429469_at	A930013F10RIK
1429524_at	MYO1F
1429525_s_at	MYO1F
1429604_at	1810011H11RIK
1429642_at	ZFAND4
1429761_at	RTN1
1429797_at	5730596K20RIK
1429891_at	CAPSL
1429954_at	CLEC4A3
1429963_at	MAPK6
1430109_at	4833412E19RIK
1430172_a_at	CYP4F16
1430173_x_at	CYP4F16
1430191_at	9130004J05RIK
1430221_at	9130008F23RIK
1430303_at	4921537D05RIK
1430357_at	H3F3B
1430502_at	9130206N08RIK
1430522_a_at	VAMP5
1430526_a_at	SMARCA2
1430538_at	2210013O21RIK
1430612_at	1810033B17RIK
1430633_s_at	C430045I18RIK
1430648_at	SCN2B
1430700_a_at	PLA2G7
1430826_s_at	GCNT2
1430878_at	IGSF6
1431055_a_at	SNX10
1431106_a_at	9530053H05RIK
1431114_at	DOCK4
1431182_at	SNORD14E
1431233_at	CNNM4
1431326_a_at	TMOD2
1431577_at	---
1431591_s_at	ISG15
1431659_at	TMEM86B
1431688_at	4833407H14RIK
1432026_a_at	HERC6
1432133_at	2210022J03RIK
1432198_at	---
1432273_a_at	CADM3
1432311_at	TMEM168
1432478_a_at	RNF19B
1432606_at	2610012C04RIK
1432826_a_at	CD80
1433428_x_at	TGM2
1433452_at	B630019K06RIK
1433477_at	ABR
1433484_at	D6ERTD527E
1433538_at	MARVELD1
1433545_s_at	ACAD11
1433556_at	ADAP1
1433559_at	SLC45A4
1433588_at	FAM21
1433661_at	NLRX1
1433716_x_at	GFRA2
1433756_at	S100PBP
1433761_at	PDE4DIP
1433862_at	ESPL1
1433863_at	BTF3
1433905_at	AKAP7
1433936_at	SDHAF1
1433976_at	REEP3
1433984_a_at	MDH2
1434014_at	ATG4C
1434070_at	JAG1
1434080_at	AEBP2
1434221_at	MICAL3
1434229_a_at	POLB
1434230_at	POLB
1434255_at	PACS2
1434274_at	MYCBP2
1434286_at	TRPS1
1434308_at	SLC43A2
1434362_at	AW550831
1434364_at	MAP3K14
1434366_x_at	C1QB
1434424_at	MFSD7B
1434438_at	SAMHD1
1434450_s_at	ADRBK2
1434456_at	RUNDC3B
1434496_at	PLK3
1434510_at	PAPSS2
1434517_at	WDFY2
1434554_at	TRIM37
1434556_at	TMEM170B
1434674_at	LYST
1434682_at	ZFP770
1434734_at	RAD54B
1434751_at	IDS
1434758_at	CRISPLD2
1434809_at	ARHGAP28
1434847_at	CNNM4
1434880_at	ETV6
1434945_at	LPCAT2
1434957_at	CDON
1435070_at	AEBP2
1435094_at	KCNJ16
1435144_at	PHB
1435240_at	BAZ2B
1435258_at	TMEM141
1435259_s_at	TMEM141
1435263_at	TMEM106A
1435264_at	EMILIN2
1435292_at	TBC1D4
1435293_at	ADAM22
1435342_at	KCNK6
1435343_at	DOCK10
1435375_at	FAM105A
1435415_x_at	MARCKSL1
1435432_at	AGAP1
1435557_at	FHOD1
1435597_at	ATAD5
1435627_x_at	MARCKSL1
1435639_at	2610528A11RIK
1435657_at	---
1435690_at	KNOP1
1435695_a_at	GGCT
1435745_at	5031439G07RIK
1435758_at	B4GALT6
1435763_at	TBC1D16
1435807_at	CDC42
1435842_at	NAT8L
1435903_at	CD300A
1435927_at	DENND3
1435952_at	TSC22D1
1435956_at	FRMD5
1436000_a_at	SKP2
1436080_at	AW011738
1436087_at	DPP10
1436088_at	FAM49B
1436124_at	PCYT1B
1436134_at	SCN2B
1436163_at	KCNJ16
1436209_at	DNAJC16
1436230_at	GPR114
1436231_at	2900052N01RIK
1436236_x_at	COTL1
1436243_at	FRMD5
1436248_at	RASAL2
1436269_s_at	HTRA2
1436300_at	DSTYK
1436301_at	DSTYK
1436303_at	MLLT4
1436324_at	STARD9
1436347_a_at	5530601H04RIK
1436364_x_at	NFIX
1436393_a_at	TRIM37
1436394_at	TRIM37
1436405_at	DOCK4
1436434_at	E2F2
1436459_at	GPR161
1436522_at	MAP3K3
1436530_at	WFDC17
1436541_at	KNOP1
1436576_at	FAM26F
1436591_at	VSIG10
1436656_at	TMEM150C
1436788_at	ACP2
1436830_at	MARVELD1
1436907_at	NAV1
1436910_at	RASAL2
1436991_x_at	GSN
1436996_x_at	LYZ1
1437033_a_at	SKP2
1437052_s_at	SLC2A3
1437056_x_at	CRISPLD2
1437171_x_at	GSN
1437216_at	CCDC88A
1437226_x_at	MARCKSL1
1437250_at	MREG
1437264_at	BC051142
1437277_x_at	TGM2
1437303_at	IL6ST
1437382_at	ACVR2A
1437409_s_at	GPR126
1437466_at	ALCAM
1437467_at	ALCAM
1437726_x_at	C1QB
1437743_at	AEBP2
1437913_at	BCL2A1A
1437956_at	PIK3R6
1438037_at	HERC6
1438075_at	FEM1C
1438084_at	ADAM23
1438097_at	RAB20
1438198_at	BRI3BP
1438214_at	TRPS1
1438253_at	SSH1
1438313_at	RAB30
1438409_at	CEP63
1438434_at	ARHGAP11A
1438474_at	ANKRD35
1438533_at	MYO9B
1438566_at	ST8SIA6
1438660_at	GCNT2
1438684_at	NUAK1
1438690_at	TYMS
1438693_at	TMEM110
1438730_at	NAV1
1438755_at	C80068
1438763_at	DNAH2
1438781_at	E130014J05RIK
1438817_at	DNA2
1438910_a_at	STOM
1439147_at	CDHR3
1439178_at	ADRBK2
1439204_at	SCN3A
1439313_at	LPHN3
1439349_at	SBNO2
1439381_x_at	MARVELD1
1439389_s_at	MYADM
1439426_x_at	LYZ1
1439523_at	BEND4
1439588_at	SLCO5A1
1439819_at	AU015263
1439975_at	TMEM150C
1440026_at	TRPS1
1440131_at	PVRL1
1440153_at	---
1440215_at	TRIQK
1440245_at	CCDC88B
1440325_at	---
1440344_at	SNORD89
1440355_at	KCTD12B
1440475_at	AW011738
1440543_at	D930036F22RIK
1440559_at	HMGA2-PS1
1440590_at	---
1440615_at	DUSP16
1440662_at	RGL1
1440684_at	LPCAT2
1440718_at	FAM105A
1440801_s_at	ADRBK2
1440831_at	BACH1
1440849_at	RASGRF2
1440865_at	IFITM6
1440874_at	SLCO5A1
1440879_at	ABCA9
1440883_at	USP6NL
1440907_at	H2-EB2
1440963_at	AI465270
1440964_s_at	AI465270
1440967_at	BRI3
1440984_at	BAZ2B
1441068_at	A130001G05RIK
1441082_at	DSCAM
1441083_at	CLPTM1
1441140_at	---
1441242_at	DPP4
1441342_at	DPP4
1441386_at	RAPGEF1
1441425_at	---
1441462_at	DOCK4
1441516_a_at	C130050O18RIK
1441592_at	JMJD1C
1441727_s_at	ZFP467
1441811_x_at	TMEM176A
1441840_x_at	SBNO2
1441969_at	TRIM36
1442003_at	DIAP2
1442107_at	FLNB
1442157_at	A930041H05RIK
1442276_at	LPHN3
1442310_at	PIP5K2A
1442454_at	TOP2A
1442632_at	CENTG2
1442643_at	KDM6B
1442753_at	TNFAIP8
1442971_at	BAZ2B
1443021_at	MTHFS
1443086_at	ALCAM
1443099_at	BC087945
1443161_at	TRPS1
1443250_at	RGS2
1443349_at	DOCK10
1443433_at	PLXNC1
1443434_s_at	PLXNC1
1443457_at	A230055J12RIK
1443626_at	CHN2
1443629_at	NAV1
1443669_at	ZFYVE28
1443698_at	XAF1
1443721_x_at	SBNO2
1443816_s_at	PIK3R6
1443899_at	4922501C03RIK
1443904_at	FADS6
1444090_at	PRAM1
1444159_at	PIP5K2A
1444179_at	TRIM30B
1444361_at	AP1S2
1444400_at	RB1
1444408_at	B130040O20RIK
1444419_at	PRCP
1444426_at	CASS4
1444705_at	APP
1445095_at	IL31RA
1445108_at	LPHN3
1445152_at	CASK
1445161_at	USP6NL
1445340_at	PLEKHB1
1445438_at	DDHD1
1445440_at	A430106J12RIK
1445505_at	NDST1
1445534_at	FLNB
1445546_at	AI844685
1445647_at	AI447881
1445671_at	POT1B
1445678_at	---
1445789_at	---
1445882_at	CD300LB
1446023_at	OSTF1
1446117_at	SPIRE1
1446197_at	LPHN3
1446219_at	D930015E06RIK
1446354_at	C130098B18RIK
1446434_at	GALNACT2
1446497_at	NAV1
1446553_at	HCK
1446585_at	DLGH2
1446610_at	ELMO1
1446627_at	STK3
1446720_at	ALCAM
1446834_at	CTSC
1446860_at	GAB2
1446892_at	LRRC16
1447025_at	UBE2E2
1447040_at	ALCAM
1447112_s_at	CRYL1
1447150_at	MYCBP2
1447187_at	RIPK5
1447240_at	---
1447347_at	APP
1447348_at	WASPIP
1447364_x_at	MYO1B
1447479_at	---
1447521_x_at	ARHGAP39
1447551_x_at	LPHN3
1447693_s_at	NEO1
1447830_s_at	RGS2
1447903_x_at	AP1S2
1447946_at	ADAM23
1447957_at	D7ERTD128E
1448005_at	SASH1
1448025_at	SIRPB1C
1448049_at	JMJD1C
1448123_s_at	TGFBI
1448233_at	PRNP
1448253_at	GLUD1
1448291_at	MMP9
1448325_at	PPP1R15A
1448383_at	MMP14
1448396_at	TMEM131
1448455_at	CLN8
1448456_at	CLN8
1448534_at	SIRPA
1448552_s_at	TMEM206
1448558_a_at	PLA2G4A
1448606_at	LPAR1
1448618_at	MVP
1448640_at	SLC14A1
1448655_at	LRP1
1448656_at	CACNB3
1448659_at	CASP7
1448694_at	JUN
1448698_at	CCND1
1448731_at	IL10RA
1448746_at	NBN
1448749_at	PLEK
1448758_at	LOC627232
1448780_at	SLC12A2
1448917_at	MED30
1448919_at	CD302
1448985_at	DUSP22
1448989_a_at	MYO1B
1448990_a_at	MYO1B
1449014_at	LACTB
1449109_at	SOCS2
1449124_at	RGL1
1449129_a_at	KCNIP3
1449134_s_at	SPIC
1449149_at	TRAF3
1449152_at	CDKN2B
1449153_at	MMP12
1449226_at	HIC1
1449265_at	CASP1
1449272_at	CADM3
1449317_at	CFLAR
1449382_at	SLC6A12
1449399_a_at	IL1B
1449401_at	C1QC
1449402_at	CHST7
1449404_at	PIP4K2A
1449411_at	DSCAM
1449455_at	HCK
1449500_at	SERPINB7
1449510_at	ZFP467
1449530_at	TRPS1
1449538_a_at	GCNT1
1449602_at	KLHL5
1449773_s_at	GADD45B
1449846_at	EAR2
1449873_at	BMP8A
1449952_s_at	PRSS30
1449976_a_at	GPR35
1449984_at	CXCL2
1450036_at	SGK3
1450141_at	ABCG3
1450158_at	REM1
1450208_a_at	ELMO1
1450234_at	MS4A6C
1450242_at	TLR5
1450264_a_at	CHKA
1450276_a_at	SCIN
1450290_at	PDCD1LG2
1450344_a_at	PTGER3
1450627_at	ANK
1450666_s_at	ATXN10
1450864_at	CALM3
1450905_at	PLXNC1
1450913_at	B4GALT6
1450967_at	PTPLAD2
1450992_a_at	MEIS1
1451127_at	VOPP1
1451161_a_at	EMR1
1451174_at	NRROS
1451233_at	TRAF2
1451261_s_at	STAP2
1451263_a_at	FABP4
1451342_at	SPON1
1451352_s_at	MTA3
1451375_at	EHF
1451389_at	DNAJC24
1451421_a_at	ROGDI
1451426_at	DHX58
1451469_at	CNTLN
1451475_at	PLXND1
1451486_at	SLC46A3
1451535_at	IL31RA
1451563_at	EMR4
1451599_at	SESN2
1451674_at	SLC12A5
1451749_at	IRAK4
1451777_at	DDX60
1451798_at	IL1RN
1451843_a_at	GGTA1
1451867_x_at	ARHGAP6
1451927_a_at	MAPK14
1451950_a_at	CD80
1451970_at	DAGLB
1451985_at	LRRK1
1451986_s_at	LRRK1
1452057_at	ACTR1B
1452210_at	DNA2
1452220_at	DOCK1
1452227_at	SEL1L3
1452240_at	CELF4
1452279_at	CFP
1452388_at	HSPA1A
1452409_at	SNORD23
1452410_a_at	FES
1452487_x_at	PIRA2
1452514_a_at	KIT
1452519_a_at	ZFP36
1452533_at	RYR3
1452583_s_at	GALM
1452598_at	GINS1
1452657_at	AP1S2
1452666_a_at	TMCC2
1452715_at	2310022K01RIK
1452732_at	ASPRV1
1452750_at	5530601H04RIK
1452823_at	GSTK1
1452843_at	IL6ST
1452889_at	LHPP
1452928_at	ABI3
1452956_a_at	IFI27
1452995_at	NUDT17
1453058_at	WDR5B
1453061_at	ELAC1
1453105_at	ZFP263
1453122_at	FAM135A
1453129_a_at	RGS12
1453196_a_at	OASL2
1453234_at	1300002K09RIK
1453288_at	ATF6
1453367_a_at	ABHD12
1453582_at	CHKA
1453585_at	1600010M07RIK
1453595_at	2900064B18RIK
1453851_a_at	GADD45G
1454070_a_at	DDHD1
1454171_x_at	9530053H05RIK
1454232_at	9430027B09RIK
1454706_at	UVRAG
1454713_s_at	HDC
1454733_at	NOD1
1454757_s_at	IFI27
1454783_at	IL13RA1
1454786_at	5031439G07RIK
1454806_at	FAM49A
1454848_at	PPP1R12C
1454955_at	IPO7
1454961_at	SYNJ1
1454962_at	SPIRE1
1454978_at	TTYH3
1455048_at	IGSF3
1455049_at	IGSF3
1455116_at	RELT
1455321_at	DDHD1
1455333_at	TNS3
1455405_at	PSTPIP2
1455408_at	PLA2G4F
1455409_at	SPIRE1
1455450_at	PTPN3
1455481_at	IDS
1455543_at	KLHL18
1455580_at	USP6NL
1455605_at	RUFY3
1455745_at	CLN8
1455746_at	KIF13A
1455747_at	GGT5
1455777_x_at	HSD17B4
1455790_at	E2F2
1455843_at	FUT4
1455849_at	NAV1
1455865_at	INSM1
1455885_at	AMZ1
1455900_x_at	TGM2
1455903_at	TBC1D4
1456036_x_at	GSTO1
1456045_at	CAMKMT
1456090_at	PDHX
1456111_at	NXPE4
1456116_at	CTNND2
1456147_at	ST8SIA6
1456164_at	AW011738
1456312_x_at	GSN
1456333_a_at	ARHGAP6
1456388_at	ATP11A
1456413_at	PDE4DIP
1456440_s_at	ST8SIA6
1456509_at	1110032F04RIK
1456538_at	SDCCAG8
1456681_at	AI848149
1456700_x_at	MARCKS
1456888_at	PFKFB4
1456895_at	CD209B
1456983_at	TRPS1
1457063_at	ABI3
1457097_at	SKAP2
1457108_at	IL1R2
1457117_at	NFE2L2
1457127_at	DEFB42
1457146_at	DOCK4
1457252_x_at	PLD2
1457404_at	NFKBIZ
1457445_at	TRPS1
1457495_at	2900052N01RIK
1457511_at	RGS12
1457797_at	AI605517
1457806_at	DOCK1
1457944_at	ETV6
1457952_at	CD80
1458078_at	CHD9
1458180_at	---
1458203_at	SPIRE1
1458226_at	FLNB
1458308_at	SBNO2
1458406_at	AI429294
1458407_s_at	AI429294
1458417_at	JMJD1B
1458440_at	SPECC1
1458459_a_at	E230029C05RIK
1458525_at	APP
1458574_at	E2F2
1458620_at	LOC332993
1458625_at	---
1458683_at	SIRPB1
1458742_at	LPHN3
1458869_at	2900076A13RIK
1458884_at	---
1458951_at	VRK1
1458967_at	FAM49A
1459187_at	ST3GAL4
1459213_at	GM12159
1459316_at	2900026A02RIK
1459415_at	SPECC1
1459548_at	SPIRE1
1459588_at	KIT
1459617_at	MAPK14
1459638_at	PTPRE
1459679_s_at	MYO1B
1459764_x_at	SNX10
1459840_s_at	CCDC28B
1459923_at	BEX6
1459956_at	---
1459992_x_at	CLN8
1460009_at	IER5
1460036_at	AP1S2
1460257_a_at	MTHFS
1460271_at	TREM3
1460283_at	MEFV
1460324_at	DNMT3A
1460329_at	B4GALT6
1460330_at	ANXA3
1460351_at	S100A11
1460356_at	ESAM
1460375_at	TRMT112
1460377_a_at	TMEM8
1460436_at	NDST1
1460440_at	LPHN3
1460453_at	TAGAP
1460458_at	CRISPLD2
1460468_s_at	DNAJC22
1460495_s_at	HTRA2
1460671_at	GPX1
1460677_at	SPATS2

[truncated: 9 more sheets: CD11b_DC_SIG_minPair_mean_2x, CD11b_DC_SIG_minmax1.5x, NK_SIG_mean_2x, NK_SIG_minPair_mean_2x, NK_SIG_minmax1.5x, pDC_SIG_mean_2x, pDC_SIG_minPair_2x, pDC_SIG_minmax1.5x, B_SIG_Sig2noise_FDR0.05]
